# Supplementary material for: Metagenomic analysis reveals gut plasmids as diagnosis markers for colorectal cancer
Source: Front Microbiol. 2023 May 22;14:1130446. doi: 10.3389/fmicb.2023.1130446 (PMC10239823; doi:10.3389/fmicb.2023.1130446)
Supplement: Supplementary file 1 [file Table_1.xlsx]

## Sheet: Supplementary Table 1
Supplementary Table 1. Infomation of the metagenomics data
Dataset	Cohort	Sample_ID	Accession_ID	SRA_Study	Group
Discovery Cohort	CHN1	SRR16124168	PRJNA763023	SRP336949	CTR
Discovery Cohort	CHN1	SRR16124169	PRJNA763023	SRP336949	CTR
Discovery Cohort	CHN1	SRR16124170	PRJNA763023	SRP336949	CTR
Discovery Cohort	CHN1	SRR16124171	PRJNA763023	SRP336949	CTR
Discovery Cohort	CHN1	SRR16124172	PRJNA763023	SRP336949	CTR
Discovery Cohort	CHN1	SRR16124173	PRJNA763023	SRP336949	CTR
Discovery Cohort	CHN1	SRR16124174	PRJNA763023	SRP336949	CTR
Discovery Cohort	CHN1	SRR16124175	PRJNA763023	SRP336949	CTR
Discovery Cohort	CHN1	SRR16124176	PRJNA763023	SRP336949	CTR
Discovery Cohort	CHN1	SRR16124177	PRJNA763023	SRP336949	CTR
Discovery Cohort	CHN1	SRR16124178	PRJNA763023	SRP336949	CTR
Discovery Cohort	CHN1	SRR16124179	PRJNA763023	SRP336949	CTR
Discovery Cohort	CHN1	SRR16124180	PRJNA763023	SRP336949	CTR
Discovery Cohort	CHN1	SRR16124181	PRJNA763023	SRP336949	CTR
Discovery Cohort	CHN1	SRR16124182	PRJNA763023	SRP336949	CTR
Discovery Cohort	CHN1	SRR16124183	PRJNA763023	SRP336949	CTR
Discovery Cohort	CHN1	SRR16124184	PRJNA763023	SRP336949	CTR
Discovery Cohort	CHN1	SRR16124185	PRJNA763023	SRP336949	CTR
Discovery Cohort	CHN1	SRR16124186	PRJNA763023	SRP336949	CTR
Discovery Cohort	CHN1	SRR16124187	PRJNA763023	SRP336949	CTR
Discovery Cohort	CHN1	SRR16124188	PRJNA763023	SRP336949	CTR
Discovery Cohort	CHN1	SRR16124189	PRJNA763023	SRP336949	CTR
Discovery Cohort	CHN1	SRR16124190	PRJNA763023	SRP336949	CTR
Discovery Cohort	CHN1	SRR16124191	PRJNA763023	SRP336949	CTR
Discovery Cohort	CHN1	SRR16124192	PRJNA763023	SRP336949	CTR
Discovery Cohort	CHN1	SRR16124193	PRJNA763023	SRP336949	CTR
Discovery Cohort	CHN1	SRR16124194	PRJNA763023	SRP336949	CTR
Discovery Cohort	CHN1	SRR16124195	PRJNA763023	SRP336949	CTR
Discovery Cohort	CHN1	SRR16124196	PRJNA763023	SRP336949	CTR
Discovery Cohort	CHN1	SRR16124197	PRJNA763023	SRP336949	CTR
Discovery Cohort	CHN1	SRR16124198	PRJNA763023	SRP336949	CTR
Discovery Cohort	CHN1	SRR16124199	PRJNA763023	SRP336949	CTR
Discovery Cohort	CHN1	SRR16124200	PRJNA763023	SRP336949	CTR
Discovery Cohort	CHN1	SRR16124201	PRJNA763023	SRP336949	CTR
Discovery Cohort	CHN1	SRR16124202	PRJNA763023	SRP336949	CTR
Discovery Cohort	CHN1	SRR16124203	PRJNA763023	SRP336949	CTR
Discovery Cohort	CHN1	SRR16124204	PRJNA763023	SRP336949	CTR
Discovery Cohort	CHN1	SRR16124205	PRJNA763023	SRP336949	CTR
Discovery Cohort	CHN1	SRR16124206	PRJNA763023	SRP336949	CTR
Discovery Cohort	CHN1	SRR16124207	PRJNA763023	SRP336949	CTR
Discovery Cohort	CHN1	SRR16124208	PRJNA763023	SRP336949	CTR
Discovery Cohort	CHN1	SRR16124209	PRJNA763023	SRP336949	CTR
Discovery Cohort	CHN1	SRR16124210	PRJNA763023	SRP336949	CTR
Discovery Cohort	CHN1	SRR16124211	PRJNA763023	SRP336949	CTR
Discovery Cohort	CHN1	SRR16124212	PRJNA763023	SRP336949	CTR
Discovery Cohort	CHN1	SRR16124213	PRJNA763023	SRP336949	CTR
Discovery Cohort	CHN1	SRR16124214	PRJNA763023	SRP336949	CTR
Discovery Cohort	CHN1	SRR16124215	PRJNA763023	SRP336949	CTR
Discovery Cohort	CHN1	SRR16124216	PRJNA763023	SRP336949	CTR
Discovery Cohort	CHN1	SRR16124217	PRJNA763023	SRP336949	CTR
Discovery Cohort	CHN1	SRR16124218	PRJNA763023	SRP336949	CTR
Discovery Cohort	CHN1	SRR16124219	PRJNA763023	SRP336949	CTR
Discovery Cohort	CHN1	SRR16124220	PRJNA763023	SRP336949	CTR
Discovery Cohort	CHN1	SRR16124221	PRJNA763023	SRP336949	CTR
Discovery Cohort	CHN1	SRR16124222	PRJNA763023	SRP336949	CTR
Discovery Cohort	CHN1	SRR16124223	PRJNA763023	SRP336949	CTR
Discovery Cohort	CHN1	SRR16124224	PRJNA763023	SRP336949	CTR
Discovery Cohort	CHN1	SRR16124225	PRJNA763023	SRP336949	CTR
Discovery Cohort	CHN1	SRR16124226	PRJNA763023	SRP336949	CTR
Discovery Cohort	CHN1	SRR16124227	PRJNA763023	SRP336949	CTR
Discovery Cohort	CHN1	SRR16124228	PRJNA763023	SRP336949	CTR
Discovery Cohort	CHN1	SRR16124229	PRJNA763023	SRP336949	CTR
Discovery Cohort	CHN1	SRR16124230	PRJNA763023	SRP336949	CTR
Discovery Cohort	CHN1	SRR16124231	PRJNA763023	SRP336949	CTR
Discovery Cohort	CHN1	SRR16124232	PRJNA763023	SRP336949	CTR
Discovery Cohort	CHN1	SRR16124233	PRJNA763023	SRP336949	CTR
Discovery Cohort	CHN1	SRR16124234	PRJNA763023	SRP336949	CTR
Discovery Cohort	CHN1	SRR16124235	PRJNA763023	SRP336949	CTR
Discovery Cohort	CHN1	SRR16124236	PRJNA763023	SRP336949	CTR
Discovery Cohort	CHN1	SRR16124237	PRJNA763023	SRP336949	CTR
Discovery Cohort	CHN1	SRR16124238	PRJNA763023	SRP336949	CTR
Discovery Cohort	CHN1	SRR16124239	PRJNA763023	SRP336949	CTR
Discovery Cohort	CHN1	SRR16124240	PRJNA763023	SRP336949	CTR
Discovery Cohort	CHN1	SRR16124241	PRJNA763023	SRP336949	CTR
Discovery Cohort	CHN1	SRR16124242	PRJNA763023	SRP336949	CTR
Discovery Cohort	CHN1	SRR16124243	PRJNA763023	SRP336949	CTR
Discovery Cohort	CHN1	SRR16124244	PRJNA763023	SRP336949	CTR
Discovery Cohort	CHN1	SRR16124245	PRJNA763023	SRP336949	CTR
Discovery Cohort	CHN1	SRR16124246	PRJNA763023	SRP336949	CTR
Discovery Cohort	CHN1	SRR16124247	PRJNA763023	SRP336949	CTR
Discovery Cohort	CHN1	SRR16124248	PRJNA763023	SRP336949	CTR
Discovery Cohort	CHN1	SRR16124249	PRJNA763023	SRP336949	CTR
Discovery Cohort	CHN1	SRR16124250	PRJNA763023	SRP336949	CTR
Discovery Cohort	CHN1	SRR16124251	PRJNA763023	SRP336949	CTR
Discovery Cohort	CHN1	SRR16124252	PRJNA763023	SRP336949	CTR
Discovery Cohort	CHN1	SRR16124253	PRJNA763023	SRP336949	CTR
Discovery Cohort	CHN1	SRR16124254	PRJNA763023	SRP336949	CTR
Discovery Cohort	CHN1	SRR16124255	PRJNA763023	SRP336949	CTR
Discovery Cohort	CHN1	SRR16124256	PRJNA763023	SRP336949	CRC
Discovery Cohort	CHN1	SRR16124257	PRJNA763023	SRP336949	CRC
Discovery Cohort	CHN1	SRR16124258	PRJNA763023	SRP336949	CRC
Discovery Cohort	CHN1	SRR16124259	PRJNA763023	SRP336949	CRC
Discovery Cohort	CHN1	SRR16124260	PRJNA763023	SRP336949	CRC
Discovery Cohort	CHN1	SRR16124261	PRJNA763023	SRP336949	CRC
Discovery Cohort	CHN1	SRR16124262	PRJNA763023	SRP336949	CRC
Discovery Cohort	CHN1	SRR16124263	PRJNA763023	SRP336949	CRC
Discovery Cohort	CHN1	SRR16124264	PRJNA763023	SRP336949	CRC
Discovery Cohort	CHN1	SRR16124265	PRJNA763023	SRP336949	CRC
Discovery Cohort	CHN1	SRR16124266	PRJNA763023	SRP336949	CTR
Discovery Cohort	CHN1	SRR16124267	PRJNA763023	SRP336949	CRC
Discovery Cohort	CHN1	SRR16124268	PRJNA763023	SRP336949	CRC
Discovery Cohort	CHN1	SRR16124269	PRJNA763023	SRP336949	CRC
Discovery Cohort	CHN1	SRR16124270	PRJNA763023	SRP336949	CRC
Discovery Cohort	CHN1	SRR16124271	PRJNA763023	SRP336949	CRC
Discovery Cohort	CHN1	SRR16124272	PRJNA763023	SRP336949	CRC
Discovery Cohort	CHN1	SRR16124273	PRJNA763023	SRP336949	CRC
Discovery Cohort	CHN1	SRR16124274	PRJNA763023	SRP336949	CRC
Discovery Cohort	CHN1	SRR16124275	PRJNA763023	SRP336949	CRC
Discovery Cohort	CHN1	SRR16124276	PRJNA763023	SRP336949	CRC
Discovery Cohort	CHN1	SRR16124277	PRJNA763023	SRP336949	CTR
Discovery Cohort	CHN1	SRR16124278	PRJNA763023	SRP336949	CRC
Discovery Cohort	CHN1	SRR16124279	PRJNA763023	SRP336949	CRC
Discovery Cohort	CHN1	SRR16124280	PRJNA763023	SRP336949	CRC
Discovery Cohort	CHN1	SRR16124281	PRJNA763023	SRP336949	CRC
Discovery Cohort	CHN1	SRR16124282	PRJNA763023	SRP336949	CRC
Discovery Cohort	CHN1	SRR16124283	PRJNA763023	SRP336949	CRC
Discovery Cohort	CHN1	SRR16124284	PRJNA763023	SRP336949	CRC
Discovery Cohort	CHN1	SRR16124285	PRJNA763023	SRP336949	CRC
Discovery Cohort	CHN1	SRR16124286	PRJNA763023	SRP336949	CRC
Discovery Cohort	CHN1	SRR16124287	PRJNA763023	SRP336949	CRC
Discovery Cohort	CHN1	SRR16124288	PRJNA763023	SRP336949	CTR
Discovery Cohort	CHN1	SRR16124289	PRJNA763023	SRP336949	CRC
Discovery Cohort	CHN1	SRR16124290	PRJNA763023	SRP336949	CRC
Discovery Cohort	CHN1	SRR16124291	PRJNA763023	SRP336949	CRC
Discovery Cohort	CHN1	SRR16124292	PRJNA763023	SRP336949	CRC
Discovery Cohort	CHN1	SRR16124293	PRJNA763023	SRP336949	CRC
Discovery Cohort	CHN1	SRR16124294	PRJNA763023	SRP336949	CRC
Discovery Cohort	CHN1	SRR16124295	PRJNA763023	SRP336949	CRC
Discovery Cohort	CHN1	SRR16124296	PRJNA763023	SRP336949	CRC
Discovery Cohort	CHN1	SRR16124297	PRJNA763023	SRP336949	CRC
Discovery Cohort	CHN1	SRR16124298	PRJNA763023	SRP336949	CRC
Discovery Cohort	CHN1	SRR16124299	PRJNA763023	SRP336949	CTR
Discovery Cohort	CHN1	SRR16124300	PRJNA763023	SRP336949	CRC
Discovery Cohort	CHN1	SRR16124301	PRJNA763023	SRP336949	CRC
Discovery Cohort	CHN1	SRR16124302	PRJNA763023	SRP336949	CRC
Discovery Cohort	CHN1	SRR16124303	PRJNA763023	SRP336949	CRC
Discovery Cohort	CHN1	SRR16124304	PRJNA763023	SRP336949	CRC
Discovery Cohort	CHN1	SRR16124305	PRJNA763023	SRP336949	CRC
Discovery Cohort	CHN1	SRR16124306	PRJNA763023	SRP336949	CRC
Discovery Cohort	CHN1	SRR16124307	PRJNA763023	SRP336949	CRC
Discovery Cohort	CHN1	SRR16124308	PRJNA763023	SRP336949	CRC
Discovery Cohort	CHN1	SRR16124309	PRJNA763023	SRP336949	CRC
Discovery Cohort	CHN1	SRR16124310	PRJNA763023	SRP336949	CTR
Discovery Cohort	CHN1	SRR16124311	PRJNA763023	SRP336949	CRC
Discovery Cohort	CHN1	SRR16124312	PRJNA763023	SRP336949	CRC
Discovery Cohort	CHN1	SRR16124313	PRJNA763023	SRP336949	CRC
Discovery Cohort	CHN1	SRR16124314	PRJNA763023	SRP336949	CRC
Discovery Cohort	CHN1	SRR16124315	PRJNA763023	SRP336949	CRC
Discovery Cohort	CHN1	SRR16124316	PRJNA763023	SRP336949	CRC
Discovery Cohort	CHN1	SRR16124317	PRJNA763023	SRP336949	CRC
Discovery Cohort	CHN1	SRR16124318	PRJNA763023	SRP336949	CRC
Discovery Cohort	CHN1	SRR16124319	PRJNA763023	SRP336949	CRC
Discovery Cohort	CHN1	SRR16124320	PRJNA763023	SRP336949	CRC
Discovery Cohort	CHN1	SRR16124321	PRJNA763023	SRP336949	CTR
Discovery Cohort	CHN1	SRR16124322	PRJNA763023	SRP336949	CRC
Discovery Cohort	CHN1	SRR16124323	PRJNA763023	SRP336949	CRC
Discovery Cohort	CHN1	SRR16124324	PRJNA763023	SRP336949	CRC
Discovery Cohort	CHN1	SRR16124325	PRJNA763023	SRP336949	CRC
Discovery Cohort	CHN1	SRR16124326	PRJNA763023	SRP336949	CRC
Discovery Cohort	CHN1	SRR16124327	PRJNA763023	SRP336949	CRC
Discovery Cohort	CHN1	SRR16124328	PRJNA763023	SRP336949	CRC
Discovery Cohort	CHN1	SRR16124329	PRJNA763023	SRP336949	CRC
Discovery Cohort	CHN1	SRR16124330	PRJNA763023	SRP336949	CRC
Discovery Cohort	CHN1	SRR16124331	PRJNA763023	SRP336949	CRC
Discovery Cohort	CHN1	SRR16124332	PRJNA763023	SRP336949	CTR
Discovery Cohort	CHN1	SRR16124333	PRJNA763023	SRP336949	CRC
Discovery Cohort	CHN1	SRR16124334	PRJNA763023	SRP336949	CRC
Discovery Cohort	CHN1	SRR16124335	PRJNA763023	SRP336949	CRC
Discovery Cohort	CHN1	SRR16124336	PRJNA763023	SRP336949	CRC
Discovery Cohort	CHN1	SRR16124337	PRJNA763023	SRP336949	CRC
Discovery Cohort	CHN1	SRR16124338	PRJNA763023	SRP336949	CRC
Discovery Cohort	CHN1	SRR16124339	PRJNA763023	SRP336949	CRC
Discovery Cohort	CHN1	SRR16124340	PRJNA763023	SRP336949	CRC
Discovery Cohort	CHN1	SRR16124341	PRJNA763023	SRP336949	CRC
Discovery Cohort	CHN1	SRR16124342	PRJNA763023	SRP336949	CRC
Discovery Cohort	CHN1	SRR16124343	PRJNA763023	SRP336949	CTR
Discovery Cohort	CHN1	SRR16124344	PRJNA763023	SRP336949	CRC
Discovery Cohort	CHN1	SRR16124345	PRJNA763023	SRP336949	CRC
Discovery Cohort	CHN1	SRR16124346	PRJNA763023	SRP336949	CRC
Discovery Cohort	CHN1	SRR16124347	PRJNA763023	SRP336949	CRC
Discovery Cohort	CHN1	SRR16124348	PRJNA763023	SRP336949	CRC
Discovery Cohort	CHN1	SRR16124349	PRJNA763023	SRP336949	CRC
Discovery Cohort	CHN1	SRR16124350	PRJNA763023	SRP336949	CRC
Discovery Cohort	CHN1	SRR16124351	PRJNA763023	SRP336949	CRC
Discovery Cohort	CHN1	SRR16124352	PRJNA763023	SRP336949	CRC
Discovery Cohort	CHN1	SRR16124353	PRJNA763023	SRP336949	CRC
Discovery Cohort	CHN1	SRR16124354	PRJNA763023	SRP336949	CTR
Discovery Cohort	CHN1	SRR16124355	PRJNA763023	SRP336949	CRC
Discovery Cohort	CHN1	SRR16124356	PRJNA763023	SRP336949	CRC
Discovery Cohort	CHN1	SRR16124357	PRJNA763023	SRP336949	CRC
Discovery Cohort	CHN1	SRR16124358	PRJNA763023	SRP336949	CRC
Discovery Cohort	CHN1	SRR16124359	PRJNA763023	SRP336949	CRC
Discovery Cohort	CHN1	SRR16124360	PRJNA763023	SRP336949	CRC
Discovery Cohort	CHN1	SRR16124361	PRJNA763023	SRP336949	CRC
Discovery Cohort	CHN1	SRR16124362	PRJNA763023	SRP336949	CRC
Discovery Cohort	CHN1	SRR16124363	PRJNA763023	SRP336949	CRC
Discovery Cohort	CHN1	SRR16124364	PRJNA763023	SRP336949	CRC
Discovery Cohort	CHN1	SRR16124365	PRJNA763023	SRP336949	CTR
Discovery Cohort	CHN1	SRR16124366	PRJNA763023	SRP336949	CTR
Discovery Cohort	CHN1	SRR16124367	PRJNA763023	SRP336949	CTR
Discovery Cohort	CHN2	SRR14610569	PRJNA731589	SRP320766	CTR
Discovery Cohort	CHN2	SRR14610570	PRJNA731589	SRP320766	CTR
Discovery Cohort	CHN2	SRR14610571	PRJNA731589	SRP320766	CTR
Discovery Cohort	CHN2	SRR14610572	PRJNA731589	SRP320766	CTR
Discovery Cohort	CHN2	SRR14610573	PRJNA731589	SRP320766	CTR
Discovery Cohort	CHN2	SRR14610574	PRJNA731589	SRP320766	CTR
Discovery Cohort	CHN2	SRR14610575	PRJNA731589	SRP320766	CTR
Discovery Cohort	CHN2	SRR14610576	PRJNA731589	SRP320766	CTR
Discovery Cohort	CHN2	SRR14610577	PRJNA731589	SRP320766	CTR
Discovery Cohort	CHN2	SRR14610578	PRJNA731589	SRP320766	CTR
Discovery Cohort	CHN2	SRR14610579	PRJNA731589	SRP320766	CRC
Discovery Cohort	CHN2	SRR14610580	PRJNA731589	SRP320766	CTR
Discovery Cohort	CHN2	SRR14610581	PRJNA731589	SRP320766	CTR
Discovery Cohort	CHN2	SRR14610582	PRJNA731589	SRP320766	CTR
Discovery Cohort	CHN2	SRR14610583	PRJNA731589	SRP320766	CTR
Discovery Cohort	CHN2	SRR14610584	PRJNA731589	SRP320766	CTR
Discovery Cohort	CHN2	SRR14610585	PRJNA731589	SRP320766	CTR
Discovery Cohort	CHN2	SRR14610586	PRJNA731589	SRP320766	CTR
Discovery Cohort	CHN2	SRR14610587	PRJNA731589	SRP320766	CTR
Discovery Cohort	CHN2	SRR14610588	PRJNA731589	SRP320766	CTR
Discovery Cohort	CHN2	SRR14610589	PRJNA731589	SRP320766	CTR
Discovery Cohort	CHN2	SRR14610590	PRJNA731589	SRP320766	CRC
Discovery Cohort	CHN2	SRR14610591	PRJNA731589	SRP320766	CRC
Discovery Cohort	CHN2	SRR14610592	PRJNA731589	SRP320766	CRC
Discovery Cohort	CHN2	SRR14610593	PRJNA731589	SRP320766	CRC
Discovery Cohort	CHN2	SRR14610594	PRJNA731589	SRP320766	CRC
Discovery Cohort	CHN2	SRR14610595	PRJNA731589	SRP320766	CRC
Discovery Cohort	CHN2	SRR14610596	PRJNA731589	SRP320766	CRC
Discovery Cohort	CHN2	SRR14610597	PRJNA731589	SRP320766	CRC
Discovery Cohort	CHN2	SRR14610598	PRJNA731589	SRP320766	CRC
Discovery Cohort	CHN2	SRR14610599	PRJNA731589	SRP320766	CRC
Discovery Cohort	CHN2	SRR14610600	PRJNA731589	SRP320766	CRC
Discovery Cohort	CHN2	SRR14610601	PRJNA731589	SRP320766	CRC
Discovery Cohort	CHN2	SRR14610602	PRJNA731589	SRP320766	CRC
Discovery Cohort	CHN2	SRR14610603	PRJNA731589	SRP320766	CTR
Discovery Cohort	CHN2	SRR14610604	PRJNA731589	SRP320766	CTR
Discovery Cohort	CHN2	SRR14610605	PRJNA731589	SRP320766	CTR
Discovery Cohort	CHN2	SRR14610606	PRJNA731589	SRP320766	CTR
Discovery Cohort	CHN2	SRR14610607	PRJNA731589	SRP320766	CTR
Discovery Cohort	CHN2	SRR14610608	PRJNA731589	SRP320766	CTR
Discovery Cohort	CHN2	SRR14610609	PRJNA731589	SRP320766	CTR
Discovery Cohort	CHN2	SRR14610610	PRJNA731589	SRP320766	CTR
Discovery Cohort	CHN2	SRR14610611	PRJNA731589	SRP320766	CTR
Discovery Cohort	CHN2	SRR14610612	PRJNA731589	SRP320766	CTR
Discovery Cohort	CHN2	SRR14610613	PRJNA731589	SRP320766	CRC
Discovery Cohort	CHN2	SRR14610614	PRJNA731589	SRP320766	CTR
Discovery Cohort	CHN2	SRR14610615	PRJNA731589	SRP320766	CTR
Discovery Cohort	CHN2	SRR14610616	PRJNA731589	SRP320766	CTR
Discovery Cohort	CHN2	SRR14610617	PRJNA731589	SRP320766	CTR
Discovery Cohort	CHN2	SRR14610618	PRJNA731589	SRP320766	CTR
Discovery Cohort	CHN2	SRR14610619	PRJNA731589	SRP320766	CTR
Discovery Cohort	CHN2	SRR14610620	PRJNA731589	SRP320766	CTR
Discovery Cohort	CHN2	SRR14610621	PRJNA731589	SRP320766	CTR
Discovery Cohort	CHN2	SRR14610622	PRJNA731589	SRP320766	CTR
Discovery Cohort	CHN2	SRR14610623	PRJNA731589	SRP320766	CTR
Discovery Cohort	CHN2	SRR14610624	PRJNA731589	SRP320766	CRC
Discovery Cohort	CHN2	SRR14610625	PRJNA731589	SRP320766	CTR
Discovery Cohort	CHN2	SRR14610626	PRJNA731589	SRP320766	CTR
Discovery Cohort	CHN2	SRR14610627	PRJNA731589	SRP320766	CTR
Discovery Cohort	CHN2	SRR14610628	PRJNA731589	SRP320766	CTR
Discovery Cohort	CHN2	SRR14610629	PRJNA731589	SRP320766	CTR
Discovery Cohort	CHN2	SRR14610630	PRJNA731589	SRP320766	CTR
Discovery Cohort	CHN2	SRR14610631	PRJNA731589	SRP320766	CTR
Discovery Cohort	CHN2	SRR14610632	PRJNA731589	SRP320766	CTR
Discovery Cohort	CHN2	SRR14610633	PRJNA731589	SRP320766	CTR
Discovery Cohort	CHN2	SRR14610634	PRJNA731589	SRP320766	CTR
Discovery Cohort	CHN2	SRR14610635	PRJNA731589	SRP320766	CRC
Discovery Cohort	CHN2	SRR14610636	PRJNA731589	SRP320766	CRC
Discovery Cohort	CHN2	SRR14610637	PRJNA731589	SRP320766	CRC
Discovery Cohort	CHN2	SRR14610638	PRJNA731589	SRP320766	CRC
Discovery Cohort	CHN2	SRR14610639	PRJNA731589	SRP320766	CRC
Discovery Cohort	CHN2	SRR14610640	PRJNA731589	SRP320766	CRC
Discovery Cohort	CHN2	SRR14610641	PRJNA731589	SRP320766	CRC
Discovery Cohort	CHN2	SRR14610642	PRJNA731589	SRP320766	CRC
Discovery Cohort	CHN2	SRR14610643	PRJNA731589	SRP320766	CRC
Discovery Cohort	CHN2	SRR14610644	PRJNA731589	SRP320766	CRC
Discovery Cohort	CHN2	SRR14610645	PRJNA731589	SRP320766	CRC
Discovery Cohort	CHN2	SRR14610646	PRJNA731589	SRP320766	CRC
Discovery Cohort	CHN2	SRR14610647	PRJNA731589	SRP320766	CRC
Discovery Cohort	CHN2	SRR14610648	PRJNA731589	SRP320766	CRC
Discovery Cohort	CHN2	SRR14610649	PRJNA731589	SRP320766	CRC
Discovery Cohort	CHN2	SRR14610650	PRJNA731589	SRP320766	CRC
Discovery Cohort	CHN2	SRR14610651	PRJNA731589	SRP320766	CRC
Discovery Cohort	CHN2	SRR14610652	PRJNA731589	SRP320766	CRC
Discovery Cohort	CHN2	SRR14610653	PRJNA731589	SRP320766	CRC
Discovery Cohort	CHN2	SRR14610654	PRJNA731589	SRP320766	CRC
Discovery Cohort	CHN2	SRR14610655	PRJNA731589	SRP320766	CRC
Discovery Cohort	CHN2	SRR14610656	PRJNA731589	SRP320766	CRC
Discovery Cohort	CHN2	SRR14610657	PRJNA731589	SRP320766	CRC
Discovery Cohort	CHN2	SRR14610658	PRJNA731589	SRP320766	CRC
Discovery Cohort	CHN2	SRR14610659	PRJNA731589	SRP320766	CRC
Discovery Cohort	CHN2	SRR14610660	PRJNA731589	SRP320766	CTR
Discovery Cohort	CHN2	SRR14610661	PRJNA731589	SRP320766	CTR
Discovery Cohort	CHN2	SRR14610662	PRJNA731589	SRP320766	CTR
Discovery Cohort	CHN2	SRR14610663	PRJNA731589	SRP320766	CTR
Discovery Cohort	CHN2	SRR14610664	PRJNA731589	SRP320766	CTR
Discovery Cohort	CHN2	SRR14610665	PRJNA731589	SRP320766	CTR
Discovery Cohort	CHN2	SRR14610666	PRJNA731589	SRP320766	CRC
Discovery Cohort	CHN2	SRR14610667	PRJNA731589	SRP320766	CRC
Discovery Cohort	CHN2	SRR14610668	PRJNA731589	SRP320766	CTR
Discovery Cohort	CHN2	SRR14610669	PRJNA731589	SRP320766	CTR
Discovery Cohort	CHN2	SRR14610670	PRJNA731589	SRP320766	CTR
Discovery Cohort	CHN2	SRR14610671	PRJNA731589	SRP320766	CTR
Discovery Cohort	CHN2	SRR14610672	PRJNA731589	SRP320766	CTR
Discovery Cohort	CHN2	SRR14610673	PRJNA731589	SRP320766	CTR
Discovery Cohort	CHN2	SRR14610674	PRJNA731589	SRP320766	CTR
Discovery Cohort	CHN2	SRR14610675	PRJNA731589	SRP320766	CTR
Discovery Cohort	CHN2	SRR14610676	PRJNA731589	SRP320766	CTR
Discovery Cohort	CHN2	SRR14610677	PRJNA731589	SRP320766	CTR
Discovery Cohort	CHN2	SRR14610678	PRJNA731589	SRP320766	CRC
Discovery Cohort	CHN2	SRR14610679	PRJNA731589	SRP320766	CTR
Discovery Cohort	CHN2	SRR14610680	PRJNA731589	SRP320766	CTR
Discovery Cohort	CHN2	SRR14610681	PRJNA731589	SRP320766	CTR
Discovery Cohort	CHN2	SRR14610682	PRJNA731589	SRP320766	CTR
Discovery Cohort	CHN2	SRR14610683	PRJNA731589	SRP320766	CTR
Discovery Cohort	CHN2	SRR14610684	PRJNA731589	SRP320766	CTR
Discovery Cohort	CHN2	SRR14610685	PRJNA731589	SRP320766	CTR
Discovery Cohort	CHN2	SRR14610686	PRJNA731589	SRP320766	CTR
Discovery Cohort	CHN2	SRR14610687	PRJNA731589	SRP320766	CTR
Discovery Cohort	CHN2	SRR14610688	PRJNA731589	SRP320766	CTR
Discovery Cohort	CHN2	SRR14610689	PRJNA731589	SRP320766	CRC
Discovery Cohort	CHN2	SRR14610690	PRJNA731589	SRP320766	CTR
Discovery Cohort	CHN2	SRR14610691	PRJNA731589	SRP320766	CTR
Discovery Cohort	CHN2	SRR14610692	PRJNA731589	SRP320766	CTR
Discovery Cohort	CHN2	SRR14610693	PRJNA731589	SRP320766	CTR
Discovery Cohort	CHN2	SRR14610694	PRJNA731589	SRP320766	CTR
Discovery Cohort	CHN2	SRR14610695	PRJNA731589	SRP320766	CTR
Discovery Cohort	CHN2	SRR14610696	PRJNA731589	SRP320766	CTR
Discovery Cohort	CHN2	SRR14610697	PRJNA731589	SRP320766	CTR
Discovery Cohort	CHN2	SRR14610698	PRJNA731589	SRP320766	CTR
Discovery Cohort	CHN2	SRR14610699	PRJNA731589	SRP320766	CRC
Discovery Cohort	CHN2	SRR14610700	PRJNA731589	SRP320766	CRC
Discovery Cohort	CHN2	SRR14610701	PRJNA731589	SRP320766	CRC
Discovery Cohort	CHN2	SRR14610702	PRJNA731589	SRP320766	CRC
Discovery Cohort	CHN2	SRR14610703	PRJNA731589	SRP320766	CRC
Discovery Cohort	CHN2	SRR14610704	PRJNA731589	SRP320766	CRC
Discovery Cohort	CHN2	SRR14610705	PRJNA731589	SRP320766	CRC
Discovery Cohort	CHN2	SRR14610706	PRJNA731589	SRP320766	CRC
Discovery Cohort	CHN2	SRR14610707	PRJNA731589	SRP320766	CRC
Discovery Cohort	CHN2	SRR14610708	PRJNA731589	SRP320766	CRC
Discovery Cohort	CHN2	SRR14610709	PRJNA731589	SRP320766	CRC
Discovery Cohort	CHN2	SRR14610710	PRJNA731589	SRP320766	CRC
Discovery Cohort	CHN2	SRR14610711	PRJNA731589	SRP320766	CRC
Discovery Cohort	CHN2	SRR14610712	PRJNA731589	SRP320766	CRC
Discovery Cohort	CHN2	SRR14610713	PRJNA731589	SRP320766	CRC
Discovery Cohort	CHN2	SRR14610714	PRJNA731589	SRP320766	CRC
Discovery Cohort	CHN2	SRR14610715	PRJNA731589	SRP320766	CRC
Discovery Cohort	CHN2	SRR14610716	PRJNA731589	SRP320766	CRC
Discovery Cohort	CHN2	SRR14610717	PRJNA731589	SRP320766	CRC
Discovery Cohort	CHN2	SRR14610718	PRJNA731589	SRP320766	CRC
Discovery Cohort	CHN2	SRR14610719	PRJNA731589	SRP320766	CRC
Discovery Cohort	CHN2	SRR14610720	PRJNA731589	SRP320766	CRC
Discovery Cohort	CHN2	SRR14610721	PRJNA731589	SRP320766	CRC
Discovery Cohort	CHN2	SRR14610722	PRJNA731589	SRP320766	CRC
Discovery Cohort	CHN2	SRR14610723	PRJNA731589	SRP320766	CRC
Discovery Cohort	CHN2	SRR14610724	PRJNA731589	SRP320766	CRC
Discovery Cohort	CHN2	SRR14610725	PRJNA731589	SRP320766	CRC
Discovery Cohort	CHN2	SRR14610726	PRJNA731589	SRP320766	CRC
Discovery Cohort	CHN2	SRR14610727	PRJNA731589	SRP320766	CRC
Discovery Cohort	CHN2	SRR14610728	PRJNA731589	SRP320766	CRC
Discovery Cohort	CHN2	SRR14610729	PRJNA731589	SRP320766	CRC
Discovery Cohort	CHN2	SRR14610730	PRJNA731589	SRP320766	CRC
Discovery Cohort	CHN2	SRR14610731	PRJNA731589	SRP320766	CTR
Discovery Cohort	CHN2	SRR14610732	PRJNA731589	SRP320766	CRC
Discovery Cohort	CHN2	SRR14610733	PRJNA731589	SRP320766	CRC
Discovery Cohort	CHN2	SRR14610734	PRJNA731589	SRP320766	CRC
Discovery Cohort	JPN	DRR171459	PRJDB4176	DRP004793	CRC
Discovery Cohort	JPN	DRR171460	PRJDB4176	DRP004793	CRC
Discovery Cohort	JPN	DRR171465	PRJDB4176	DRP004793	CRC
Discovery Cohort	JPN	DRR171467	PRJDB4176	DRP004793	CTR
Discovery Cohort	JPN	DRR171469	PRJDB4176	DRP004793	CTR
Discovery Cohort	JPN	DRR171472	PRJDB4176	DRP004793	CRC
Discovery Cohort	JPN	DRR171474	PRJDB4176	DRP004793	CTR
Discovery Cohort	JPN	DRR171477	PRJDB4176	DRP004793	CTR
Discovery Cohort	JPN	DRR171479	PRJDB4176	DRP004793	CTR
Discovery Cohort	JPN	DRR171483	PRJDB4176	DRP004793	CRC
Discovery Cohort	JPN	DRR171484	PRJDB4176	DRP004793	CRC
Discovery Cohort	JPN	DRR171485	PRJDB4176	DRP004793	CRC
Discovery Cohort	JPN	DRR171487	PRJDB4176	DRP004793	CTR
Discovery Cohort	JPN	DRR171488	PRJDB4176	DRP004793	CTR
Discovery Cohort	JPN	DRR171489	PRJDB4176	DRP004793	CRC
Discovery Cohort	JPN	DRR171491	PRJDB4176	DRP004793	CRC
Discovery Cohort	JPN	DRR171492	PRJDB4176	DRP004793	CRC
Discovery Cohort	JPN	DRR171493	PRJDB4176	DRP004793	CRC
Discovery Cohort	JPN	DRR171497	PRJDB4176	DRP004793	CTR
Discovery Cohort	JPN	DRR171499	PRJDB4176	DRP004793	CTR
Discovery Cohort	JPN	DRR171500	PRJDB4176	DRP004793	CTR
Discovery Cohort	JPN	DRR171503	PRJDB4176	DRP004793	CTR
Discovery Cohort	JPN	DRR171504	PRJDB4176	DRP004793	CRC
Discovery Cohort	JPN	DRR171506	PRJDB4176	DRP004793	CTR
Discovery Cohort	JPN	DRR171507	PRJDB4176	DRP004793	CRC
Discovery Cohort	JPN	DRR171508	PRJDB4176	DRP004793	CRC
Discovery Cohort	JPN	DRR171509	PRJDB4176	DRP004793	CTR
Discovery Cohort	JPN	DRR171510	PRJDB4176	DRP004793	CRC
Discovery Cohort	JPN	DRR171511	PRJDB4176	DRP004793	CRC
Discovery Cohort	JPN	DRR171512	PRJDB4176	DRP004793	CRC
Discovery Cohort	JPN	DRR171513	PRJDB4176	DRP004793	CTR
Discovery Cohort	JPN	DRR171514	PRJDB4176	DRP004793	CTR
Discovery Cohort	JPN	DRR171515	PRJDB4176	DRP004793	CTR
Discovery Cohort	JPN	DRR171516	PRJDB4176	DRP004793	CRC
Discovery Cohort	JPN	DRR171517	PRJDB4176	DRP004793	CTR
Discovery Cohort	JPN	DRR171518	PRJDB4176	DRP004793	CTR
Discovery Cohort	JPN	DRR171519	PRJDB4176	DRP004793	CRC
Discovery Cohort	JPN	DRR171520	PRJDB4176	DRP004793	CRC
Discovery Cohort	JPN	DRR171521	PRJDB4176	DRP004793	CRC
Discovery Cohort	JPN	DRR171522	PRJDB4176	DRP004793	CRC
Discovery Cohort	JPN	DRR171523	PRJDB4176	DRP004793	CTR
Discovery Cohort	JPN	DRR171524	PRJDB4176	DRP004793	CRC
Discovery Cohort	JPN	DRR171525	PRJDB4176	DRP004793	CTR
Discovery Cohort	JPN	DRR171526	PRJDB4176	DRP004793	CRC
Discovery Cohort	JPN	DRR171527	PRJDB4176	DRP004793	CTR
Discovery Cohort	JPN	DRR171528	PRJDB4176	DRP004793	CRC
Discovery Cohort	JPN	DRR171529	PRJDB4176	DRP004793	CRC
Discovery Cohort	JPN	DRR171530	PRJDB4176	DRP004793	CTR
Discovery Cohort	JPN	DRR171531	PRJDB4176	DRP004793	CRC
Discovery Cohort	JPN	DRR171532	PRJDB4176	DRP004793	CRC
Discovery Cohort	JPN	DRR171533	PRJDB4176	DRP004793	CRC
Discovery Cohort	JPN	DRR171534	PRJDB4176	DRP004793	CRC
Discovery Cohort	JPN	DRR171535	PRJDB4176	DRP004793	CRC
Discovery Cohort	JPN	DRR171536	PRJDB4176	DRP004793	CRC
Discovery Cohort	JPN	DRR171537	PRJDB4176	DRP004793	CRC
Discovery Cohort	JPN	DRR171538	PRJDB4176	DRP004793	CTR
Discovery Cohort	JPN	DRR171539	PRJDB4176	DRP004793	CTR
Discovery Cohort	JPN	DRR171540	PRJDB4176	DRP004793	CRC
Discovery Cohort	JPN	DRR171541	PRJDB4176	DRP004793	CRC
Discovery Cohort	JPN	DRR171542	PRJDB4176	DRP004793	CRC
Discovery Cohort	JPN	DRR171543	PRJDB4176	DRP004793	CTR
Discovery Cohort	JPN	DRR171544	PRJDB4176	DRP004793	CRC
Discovery Cohort	JPN	DRR171545	PRJDB4176	DRP004793	CTR
Discovery Cohort	JPN	DRR171546	PRJDB4176	DRP004793	CTR
Discovery Cohort	JPN	DRR171548	PRJDB4176	DRP004793	CRC
Discovery Cohort	JPN	DRR171549	PRJDB4176	DRP004793	CRC
Discovery Cohort	JPN	DRR171550	PRJDB4176	DRP004793	CRC
Discovery Cohort	JPN	DRR171551	PRJDB4176	DRP004793	CRC
Discovery Cohort	JPN	DRR171552	PRJDB4176	DRP004793	CTR
Discovery Cohort	JPN	DRR171553	PRJDB4176	DRP004793	CRC
Discovery Cohort	JPN	DRR171554	PRJDB4176	DRP004793	CRC
Discovery Cohort	JPN	DRR171555	PRJDB4176	DRP004793	CTR
Discovery Cohort	JPN	DRR171556	PRJDB4176	DRP004793	CRC
Discovery Cohort	JPN	DRR171557	PRJDB4176	DRP004793	CRC
Discovery Cohort	JPN	DRR171558	PRJDB4176	DRP004793	CRC
Discovery Cohort	JPN	DRR171559	PRJDB4176	DRP004793	CRC
Discovery Cohort	JPN	DRR171560	PRJDB4176	DRP004793	CTR
Discovery Cohort	JPN	DRR171561	PRJDB4176	DRP004793	CRC
Discovery Cohort	JPN	DRR171562	PRJDB4176	DRP004793	CTR
Discovery Cohort	JPN	DRR171563	PRJDB4176	DRP004793	CTR
Discovery Cohort	JPN	DRR171564	PRJDB4176	DRP004793	CTR
Discovery Cohort	JPN	DRR171565	PRJDB4176	DRP004793	CTR
Discovery Cohort	JPN	DRR171566	PRJDB4176	DRP004793	CTR
Discovery Cohort	JPN	DRR171567	PRJDB4176	DRP004793	CTR
Discovery Cohort	JPN	DRR171568	PRJDB4176	DRP004793	CTR
Discovery Cohort	JPN	DRR171569	PRJDB4176	DRP004793	CTR
Discovery Cohort	JPN	DRR171570	PRJDB4176	DRP004793	CRC
Discovery Cohort	JPN	DRR171571	PRJDB4176	DRP004793	CTR
Discovery Cohort	JPN	DRR171572	PRJDB4176	DRP004793	CTR
Discovery Cohort	JPN	DRR171573	PRJDB4176	DRP004793	CRC
Discovery Cohort	JPN	DRR171574	PRJDB4176	DRP004793	CRC
Discovery Cohort	JPN	DRR171575	PRJDB4176	DRP004793	CRC
Discovery Cohort	JPN	DRR171576	PRJDB4176	DRP004793	CTR
Discovery Cohort	JPN	DRR171578	PRJDB4176	DRP004793	CTR
Discovery Cohort	JPN	DRR171579	PRJDB4176	DRP004793	CRC
Discovery Cohort	JPN	DRR171580	PRJDB4176	DRP004793	CTR
Discovery Cohort	JPN	DRR171581	PRJDB4176	DRP004793	CTR
Discovery Cohort	JPN	DRR171582	PRJDB4176	DRP004793	CTR
Discovery Cohort	JPN	DRR171585	PRJDB4176	DRP004793	CTR
Discovery Cohort	JPN	DRR171586	PRJDB4176	DRP004793	CTR
Discovery Cohort	JPN	DRR171587	PRJDB4176	DRP004793	CTR
Discovery Cohort	JPN	DRR171588	PRJDB4176	DRP004793	CTR
Discovery Cohort	JPN	DRR171589	PRJDB4176	DRP004793	CTR
Discovery Cohort	JPN	DRR171591	PRJDB4176	DRP004793	CTR
Discovery Cohort	JPN	DRR171592	PRJDB4176	DRP004793	CTR
Discovery Cohort	JPN	DRR171593	PRJDB4176	DRP004793	CRC
Discovery Cohort	JPN	DRR171594	PRJDB4176	DRP004793	CTR
Discovery Cohort	JPN	DRR171595	PRJDB4176	DRP004793	CRC
Discovery Cohort	JPN	DRR171597	PRJDB4176	DRP004793	CRC
Discovery Cohort	JPN	DRR171598	PRJDB4176	DRP004793	CTR
Discovery Cohort	JPN	DRR171599	PRJDB4176	DRP004793	CTR
Discovery Cohort	JPN	DRR171600	PRJDB4176	DRP004793	CRC
Discovery Cohort	JPN	DRR171601	PRJDB4176	DRP004793	CTR
Discovery Cohort	JPN	DRR171602	PRJDB4176	DRP004793	CRC
Discovery Cohort	JPN	DRR171603	PRJDB4176	DRP004793	CRC
Discovery Cohort	JPN	DRR171604	PRJDB4176	DRP004793	CTR
Discovery Cohort	JPN	DRR171605	PRJDB4176	DRP004793	CTR
Discovery Cohort	JPN	DRR171606	PRJDB4176	DRP004793	CTR
Discovery Cohort	JPN	DRR171607	PRJDB4176	DRP004793	CTR
Discovery Cohort	JPN	DRR171608	PRJDB4176	DRP004793	CTR
Discovery Cohort	JPN	DRR171609	PRJDB4176	DRP004793	CRC
Discovery Cohort	JPN	DRR171610	PRJDB4176	DRP004793	CTR
Discovery Cohort	JPN	DRR171613	PRJDB4176	DRP004793	CTR
Discovery Cohort	JPN	DRR171616	PRJDB4176	DRP004793	CTR
Discovery Cohort	JPN	DRR171617	PRJDB4176	DRP004793	CTR
Discovery Cohort	JPN	DRR171618	PRJDB4176	DRP004793	CRC
Discovery Cohort	JPN	DRR171619	PRJDB4176	DRP004793	CTR
Discovery Cohort	JPN	DRR171620	PRJDB4176	DRP004793	CTR
Discovery Cohort	JPN	DRR171621	PRJDB4176	DRP004793	CTR
Discovery Cohort	JPN	DRR171622	PRJDB4176	DRP004793	CRC
Discovery Cohort	JPN	DRR171623	PRJDB4176	DRP004793	CTR
Discovery Cohort	JPN	DRR171624	PRJDB4176	DRP004793	CTR
Discovery Cohort	JPN	DRR171625	PRJDB4176	DRP004793	CTR
Discovery Cohort	JPN	DRR171626	PRJDB4176	DRP004793	CTR
Discovery Cohort	JPN	DRR171627	PRJDB4176	DRP004793	CRC
Discovery Cohort	JPN	DRR171628	PRJDB4176	DRP004793	CTR
Discovery Cohort	JPN	DRR171629	PRJDB4176	DRP004793	CTR
Discovery Cohort	JPN	DRR171630	PRJDB4176	DRP004793	CRC
Discovery Cohort	JPN	DRR171631	PRJDB4176	DRP004793	CTR
Discovery Cohort	JPN	DRR171634	PRJDB4176	DRP004793	CRC
Discovery Cohort	JPN	DRR171636	PRJDB4176	DRP004793	CRC
Discovery Cohort	JPN	DRR171637	PRJDB4176	DRP004793	CTR
Discovery Cohort	JPN	DRR171639	PRJDB4176	DRP004793	CTR
Discovery Cohort	JPN	DRR171640	PRJDB4176	DRP004793	CTR
Discovery Cohort	JPN	DRR171641	PRJDB4176	DRP004793	CTR
Discovery Cohort	JPN	DRR171642	PRJDB4176	DRP004793	CTR
Discovery Cohort	JPN	DRR171643	PRJDB4176	DRP004793	CTR
Discovery Cohort	JPN	DRR171644	PRJDB4176	DRP004793	CTR
Discovery Cohort	JPN	DRR171645	PRJDB4176	DRP004793	CTR
Discovery Cohort	JPN	DRR171646	PRJDB4176	DRP004793	CTR
Discovery Cohort	JPN	DRR171647	PRJDB4176	DRP004793	CTR
Discovery Cohort	JPN	DRR171648	PRJDB4176	DRP004793	CTR
Discovery Cohort	JPN	DRR171650	PRJDB4176	DRP004793	CTR
Discovery Cohort	JPN	DRR171651	PRJDB4176	DRP004793	CTR
Discovery Cohort	JPN	DRR171652	PRJDB4176	DRP004793	CTR
Discovery Cohort	JPN	DRR171653	PRJDB4176	DRP004793	CTR
Discovery Cohort	JPN	DRR171654	PRJDB4176	DRP004793	CTR
Discovery Cohort	JPN	DRR171655	PRJDB4176	DRP004793	CTR
Discovery Cohort	JPN	DRR171656	PRJDB4176	DRP004793	CTR
Discovery Cohort	JPN	DRR171657	PRJDB4176	DRP004793	CTR
Discovery Cohort	JPN	DRR171658	PRJDB4176	DRP004793	CRC
Discovery Cohort	JPN	DRR171659	PRJDB4176	DRP004793	CTR
Discovery Cohort	JPN	DRR171660	PRJDB4176	DRP004793	CRC
Discovery Cohort	JPN	DRR171661	PRJDB4176	DRP004793	CRC
Discovery Cohort	JPN	DRR171662	PRJDB4176	DRP004793	CTR
Discovery Cohort	JPN	DRR171663	PRJDB4176	DRP004793	CTR
Discovery Cohort	JPN	DRR171664	PRJDB4176	DRP004793	CRC
Discovery Cohort	JPN	DRR171665	PRJDB4176	DRP004793	CRC
Discovery Cohort	JPN	DRR171666	PRJDB4176	DRP004793	CRC
Discovery Cohort	JPN	DRR171667	PRJDB4176	DRP004793	CRC
Discovery Cohort	JPN	DRR171668	PRJDB4176	DRP004793	CRC
Discovery Cohort	JPN	DRR171669	PRJDB4176	DRP004793	CRC
Discovery Cohort	JPN	DRR171670	PRJDB4176	DRP004793	CRC
Discovery Cohort	JPN	DRR171671	PRJDB4176	DRP004793	CRC
Discovery Cohort	JPN	DRR171672	PRJDB4176	DRP004793	CRC
Discovery Cohort	JPN	DRR171673	PRJDB4176	DRP004793	CTR
Discovery Cohort	JPN	DRR171674	PRJDB4176	DRP004793	CRC
Discovery Cohort	JPN	DRR171675	PRJDB4176	DRP004793	CRC
Discovery Cohort	JPN	DRR171676	PRJDB4176	DRP004793	CTR
Discovery Cohort	JPN	DRR171677	PRJDB4176	DRP004793	CRC
Discovery Cohort	JPN	DRR171678	PRJDB4176	DRP004793	CRC
Discovery Cohort	JPN	DRR171679	PRJDB4176	DRP004793	CRC
Discovery Cohort	JPN	DRR171680	PRJDB4176	DRP004793	CRC
Discovery Cohort	JPN	DRR171681	PRJDB4176	DRP004793	CRC
Discovery Cohort	JPN	DRR171682	PRJDB4176	DRP004793	CRC
Discovery Cohort	JPN	DRR171683	PRJDB4176	DRP004793	CRC
Discovery Cohort	JPN	DRR171684	PRJDB4176	DRP004793	CRC
Discovery Cohort	JPN	DRR171685	PRJDB4176	DRP004793	CRC
Discovery Cohort	JPN	DRR171686	PRJDB4176	DRP004793	CTR
Discovery Cohort	JPN	DRR171687	PRJDB4176	DRP004793	CRC
Discovery Cohort	JPN	DRR171688	PRJDB4176	DRP004793	CRC
Discovery Cohort	JPN	DRR171689	PRJDB4176	DRP004793	CTR
Discovery Cohort	JPN	DRR171690	PRJDB4176	DRP004793	CRC
Discovery Cohort	JPN	DRR171691	PRJDB4176	DRP004793	CTR
Discovery Cohort	JPN	DRR171692	PRJDB4176	DRP004793	CRC
Discovery Cohort	JPN	DRR171693	PRJDB4176	DRP004793	CRC
Discovery Cohort	JPN	DRR171694	PRJDB4176	DRP004793	CTR
Discovery Cohort	JPN	DRR171695	PRJDB4176	DRP004793	CRC
Discovery Cohort	JPN	DRR171696	PRJDB4176	DRP004793	CRC
Discovery Cohort	JPN	DRR171697	PRJDB4176	DRP004793	CRC
Discovery Cohort	JPN	DRR171698	PRJDB4176	DRP004793	CTR
Discovery Cohort	JPN	DRR171699	PRJDB4176	DRP004793	CRC
Discovery Cohort	JPN	DRR171700	PRJDB4176	DRP004793	CTR
Discovery Cohort	JPN	DRR171701	PRJDB4176	DRP004793	CRC
Discovery Cohort	JPN	DRR171702	PRJDB4176	DRP004793	CRC
Discovery Cohort	JPN	DRR171704	PRJDB4176	DRP004793	CRC
Discovery Cohort	JPN	DRR171705	PRJDB4176	DRP004793	CTR
Discovery Cohort	JPN	DRR171706	PRJDB4176	DRP004793	CRC
Discovery Cohort	JPN	DRR171707	PRJDB4176	DRP004793	CRC
Discovery Cohort	JPN	DRR171708	PRJDB4176	DRP004793	CRC
Discovery Cohort	JPN	DRR171709	PRJDB4176	DRP004793	CRC
Discovery Cohort	JPN	DRR171710	PRJDB4176	DRP004793	CTR
Discovery Cohort	JPN	DRR171711	PRJDB4176	DRP004793	CTR
Discovery Cohort	JPN	DRR171712	PRJDB4176	DRP004793	CTR
Discovery Cohort	JPN	DRR171713	PRJDB4176	DRP004793	CTR
Discovery Cohort	JPN	DRR171714	PRJDB4176	DRP004793	CTR
Discovery Cohort	JPN	DRR171715	PRJDB4176	DRP004793	CTR
Discovery Cohort	JPN	DRR171716	PRJDB4176	DRP004793	CTR
Discovery Cohort	JPN	DRR171717	PRJDB4176	DRP004793	CTR
Discovery Cohort	JPN	DRR171718	PRJDB4176	DRP004793	CTR
Discovery Cohort	JPN	DRR171719	PRJDB4176	DRP004793	CTR
Discovery Cohort	JPN	DRR171720	PRJDB4176	DRP004793	CTR
Discovery Cohort	JPN	DRR171721	PRJDB4176	DRP004793	CTR
Discovery Cohort	JPN	DRR171722	PRJDB4176	DRP004793	CTR
Discovery Cohort	JPN	DRR171723	PRJDB4176	DRP004793	CTR
Discovery Cohort	JPN	DRR171724	PRJDB4176	DRP004793	CTR
Discovery Cohort	JPN	DRR171725	PRJDB4176	DRP004793	CTR
Discovery Cohort	JPN	DRR171726	PRJDB4176	DRP004793	CTR
Discovery Cohort	JPN	DRR171727	PRJDB4176	DRP004793	CTR
Discovery Cohort	JPN	DRR171728	PRJDB4176	DRP004793	CRC
Discovery Cohort	JPN	DRR171730	PRJDB4176	DRP004793	CRC
Discovery Cohort	JPN	DRR171731	PRJDB4176	DRP004793	CRC
Discovery Cohort	JPN	DRR171732	PRJDB4176	DRP004793	CRC
Discovery Cohort	JPN	DRR171733	PRJDB4176	DRP004793	CTR
Discovery Cohort	JPN	DRR171734	PRJDB4176	DRP004793	CRC
Discovery Cohort	JPN	DRR171735	PRJDB4176	DRP004793	CRC
Discovery Cohort	JPN	DRR171737	PRJDB4176	DRP004793	CTR
Discovery Cohort	JPN	DRR171738	PRJDB4176	DRP004793	CRC
Discovery Cohort	JPN	DRR171739	PRJDB4176	DRP004793	CRC
Discovery Cohort	JPN	DRR171740	PRJDB4176	DRP004793	CRC
Discovery Cohort	JPN	DRR171741	PRJDB4176	DRP004793	CTR
Discovery Cohort	JPN	DRR171742	PRJDB4176	DRP004793	CRC
Discovery Cohort	JPN	DRR171743	PRJDB4176	DRP004793	CRC
Discovery Cohort	JPN	DRR171744	PRJDB4176	DRP004793	CRC
Discovery Cohort	JPN	DRR171745	PRJDB4176	DRP004793	CTR
Discovery Cohort	JPN	DRR171746	PRJDB4176	DRP004793	CRC
Discovery Cohort	JPN	DRR171747	PRJDB4176	DRP004793	CTR
Discovery Cohort	JPN	DRR171748	PRJDB4176	DRP004793	CRC
Discovery Cohort	JPN	DRR171749	PRJDB4176	DRP004793	CRC
Discovery Cohort	JPN	DRR171750	PRJDB4176	DRP004793	CRC
Discovery Cohort	JPN	DRR171753	PRJDB4176	DRP004793	CRC
Discovery Cohort	JPN	DRR171755	PRJDB4176	DRP004793	CTR
Discovery Cohort	JPN	DRR171757	PRJDB4176	DRP004793	CRC
Discovery Cohort	JPN	DRR171758	PRJDB4176	DRP004793	CRC
Discovery Cohort	JPN	DRR171759	PRJDB4176	DRP004793	CRC
Discovery Cohort	JPN	DRR171760	PRJDB4176	DRP004793	CRC
Discovery Cohort	JPN	DRR171761	PRJDB4176	DRP004793	CRC
Discovery Cohort	JPN	DRR171762	PRJDB4176	DRP004793	CTR
Discovery Cohort	JPN	DRR171763	PRJDB4176	DRP004793	CTR
Discovery Cohort	JPN	DRR171764	PRJDB4176	DRP004793	CRC
Discovery Cohort	JPN	DRR171765	PRJDB4176	DRP004793	CTR
Discovery Cohort	JPN	DRR171766	PRJDB4176	DRP004793	CRC
Discovery Cohort	JPN	DRR171767	PRJDB4176	DRP004793	CRC
Discovery Cohort	JPN	DRR171768	PRJDB4176	DRP004793	CRC
Discovery Cohort	JPN	DRR171769	PRJDB4176	DRP004793	CRC
Discovery Cohort	JPN	DRR171770	PRJDB4176	DRP004793	CTR
Discovery Cohort	JPN	DRR171771	PRJDB4176	DRP004793	CTR
Discovery Cohort	JPN	DRR171772	PRJDB4176	DRP004793	CTR
Discovery Cohort	JPN	DRR171773	PRJDB4176	DRP004793	CTR
Discovery Cohort	JPN	DRR171774	PRJDB4176	DRP004793	CRC
Discovery Cohort	JPN	DRR171776	PRJDB4176	DRP004793	CRC
Discovery Cohort	JPN	DRR171777	PRJDB4176	DRP004793	CTR
Discovery Cohort	JPN	DRR171778	PRJDB4176	DRP004793	CRC
Discovery Cohort	JPN	DRR171779	PRJDB4176	DRP004793	CTR
Discovery Cohort	JPN	DRR171780	PRJDB4176	DRP004793	CRC
Discovery Cohort	JPN	DRR171781	PRJDB4176	DRP004793	CRC
Discovery Cohort	JPN	DRR171782	PRJDB4176	DRP004793	CTR
Discovery Cohort	JPN	DRR171783	PRJDB4176	DRP004793	CTR
Discovery Cohort	JPN	DRR171784	PRJDB4176	DRP004793	CRC
Discovery Cohort	JPN	DRR171785	PRJDB4176	DRP004793	CRC
Discovery Cohort	JPN	DRR171786	PRJDB4176	DRP004793	CTR
Discovery Cohort	JPN	DRR171789	PRJDB4176	DRP004793	CRC
Discovery Cohort	JPN	DRR171790	PRJDB4176	DRP004793	CRC
Discovery Cohort	JPN	DRR171791	PRJDB4176	DRP004793	CTR
Discovery Cohort	JPN	DRR171792	PRJDB4176	DRP004793	CRC
Discovery Cohort	JPN	DRR171793	PRJDB4176	DRP004793	CTR
Discovery Cohort	JPN	DRR171794	PRJDB4176	DRP004793	CRC
Discovery Cohort	JPN	DRR171795	PRJDB4176	DRP004793	CRC
Discovery Cohort	JPN	DRR171796	PRJDB4176	DRP004793	CTR
Discovery Cohort	JPN	DRR171797	PRJDB4176	DRP004793	CRC
Discovery Cohort	JPN	DRR171798	PRJDB4176	DRP004793	CTR
Discovery Cohort	JPN	DRR171799	PRJDB4176	DRP004793	CRC
Discovery Cohort	JPN	DRR171800	PRJDB4176	DRP004793	CRC
Discovery Cohort	JPN	DRR171801	PRJDB4176	DRP004793	CTR
Discovery Cohort	JPN	DRR171802	PRJDB4176	DRP004793	CTR
Discovery Cohort	JPN	DRR171805	PRJDB4176	DRP004793	CRC
Discovery Cohort	JPN	DRR171806	PRJDB4176	DRP004793	CRC
Discovery Cohort	JPN	DRR171807	PRJDB4176	DRP004793	CTR
Discovery Cohort	JPN	DRR171810	PRJDB4176	DRP004793	CTR
Discovery Cohort	JPN	DRR171812	PRJDB4176	DRP004793	CTR
Discovery Cohort	JPN	DRR171813	PRJDB4176	DRP004793	CTR
Discovery Cohort	JPN	DRR171814	PRJDB4176	DRP004793	CRC
Discovery Cohort	JPN	DRR171815	PRJDB4176	DRP004793	CRC
Discovery Cohort	JPN	DRR171816	PRJDB4176	DRP004793	CTR
Discovery Cohort	JPN	DRR171817	PRJDB4176	DRP004793	CTR
Discovery Cohort	JPN	DRR171818	PRJDB4176	DRP004793	CRC
Discovery Cohort	JPN	DRR171819	PRJDB4176	DRP004793	CRC
Discovery Cohort	JPN	DRR171820	PRJDB4176	DRP004793	CRC
Discovery Cohort	JPN	DRR171821	PRJDB4176	DRP004793	CTR
Discovery Cohort	JPN	DRR171822	PRJDB4176	DRP004793	CRC
Discovery Cohort	JPN	DRR171824	PRJDB4176	DRP004793	CRC
Discovery Cohort	JPN	DRR171825	PRJDB4176	DRP004793	CTR
Discovery Cohort	JPN	DRR171827	PRJDB4176	DRP004793	CRC
Discovery Cohort	JPN	DRR171829	PRJDB4176	DRP004793	CTR
Discovery Cohort	JPN	DRR171831	PRJDB4176	DRP004793	CRC
Discovery Cohort	JPN	DRR171832	PRJDB4176	DRP004793	CRC
Discovery Cohort	JPN	DRR171833	PRJDB4176	DRP004793	CTR
Discovery Cohort	JPN	DRR171834	PRJDB4176	DRP004793	CTR
Discovery Cohort	JPN	DRR171838	PRJDB4176	DRP004793	CTR
Discovery Cohort	JPN	DRR171839	PRJDB4176	DRP004793	CRC
Discovery Cohort	JPN	DRR171840	PRJDB4176	DRP004793	CTR
Discovery Cohort	JPN	DRR171841	PRJDB4176	DRP004793	CRC
Discovery Cohort	JPN	DRR171842	PRJDB4176	DRP004793	CTR
Discovery Cohort	JPN	DRR171843	PRJDB4176	DRP004793	CTR
Discovery Cohort	JPN	DRR171844	PRJDB4176	DRP004793	CRC
Discovery Cohort	JPN	DRR171845	PRJDB4176	DRP004793	CTR
Discovery Cohort	JPN	DRR171846	PRJDB4176	DRP004793	CRC
Discovery Cohort	JPN	DRR171847	PRJDB4176	DRP004793	CRC
Discovery Cohort	JPN	DRR171848	PRJDB4176	DRP004793	CRC
Discovery Cohort	JPN	DRR171849	PRJDB4176	DRP004793	CTR
Discovery Cohort	JPN	DRR171850	PRJDB4176	DRP004793	CTR
Discovery Cohort	JPN	DRR171851	PRJDB4176	DRP004793	CRC
Discovery Cohort	JPN	DRR171852	PRJDB4176	DRP004793	CTR
Discovery Cohort	JPN	DRR171853	PRJDB4176	DRP004793	CRC
Discovery Cohort	JPN	DRR171855	PRJDB4176	DRP004793	CTR
Discovery Cohort	JPN	DRR171856	PRJDB4176	DRP004793	CTR
Discovery Cohort	JPN	DRR171858	PRJDB4176	DRP004793	CRC
Discovery Cohort	JPN	DRR171859	PRJDB4176	DRP004793	CRC
Discovery Cohort	JPN	DRR171860	PRJDB4176	DRP004793	CRC
Discovery Cohort	JPN	DRR171861	PRJDB4176	DRP004793	CRC
Discovery Cohort	JPN	DRR171862	PRJDB4176	DRP004793	CTR
Discovery Cohort	JPN	DRR171863	PRJDB4176	DRP004793	CTR
Discovery Cohort	JPN	DRR171864	PRJDB4176	DRP004793	CTR
Discovery Cohort	JPN	DRR171865	PRJDB4176	DRP004793	CTR
Discovery Cohort	JPN	DRR171866	PRJDB4176	DRP004793	CRC
Discovery Cohort	JPN	DRR171867	PRJDB4176	DRP004793	CRC
Discovery Cohort	JPN	DRR171869	PRJDB4176	DRP004793	CRC
Discovery Cohort	JPN	DRR171870	PRJDB4176	DRP004793	CTR
Discovery Cohort	JPN	DRR171871	PRJDB4176	DRP004793	CRC
Discovery Cohort	JPN	DRR171872	PRJDB4176	DRP004793	CTR
Discovery Cohort	JPN	DRR171873	PRJDB4176	DRP004793	CRC
Discovery Cohort	JPN	DRR171874	PRJDB4176	DRP004793	CRC
Discovery Cohort	JPN	DRR171875	PRJDB4176	DRP004793	CRC
Discovery Cohort	JPN	DRR171876	PRJDB4176	DRP004793	CTR
Discovery Cohort	JPN	DRR171877	PRJDB4176	DRP004793	CRC
Discovery Cohort	JPN	DRR171878	PRJDB4176	DRP004793	CRC
Discovery Cohort	JPN	DRR171879	PRJDB4176	DRP004793	CRC
Discovery Cohort	JPN	DRR171880	PRJDB4176	DRP004793	CRC
Discovery Cohort	JPN	DRR171881	PRJDB4176	DRP004793	CRC
Discovery Cohort	JPN	DRR171882	PRJDB4176	DRP004793	CRC
Discovery Cohort	JPN	DRR171884	PRJDB4176	DRP004793	CRC
Discovery Cohort	JPN	DRR171885	PRJDB4176	DRP004793	CRC
Discovery Cohort	JPN	DRR171886	PRJDB4176	DRP004793	CTR
Discovery Cohort	JPN	DRR171887	PRJDB4176	DRP004793	CRC
Discovery Cohort	JPN	DRR171890	PRJDB4176	DRP004793	CTR
Discovery Cohort	JPN	DRR171891	PRJDB4176	DRP004793	CRC
Discovery Cohort	JPN	DRR171892	PRJDB4176	DRP004793	CRC
Discovery Cohort	JPN	DRR171893	PRJDB4176	DRP004793	CRC
Discovery Cohort	JPN	DRR171896	PRJDB4176	DRP004793	CRC
Discovery Cohort	JPN	DRR171897	PRJDB4176	DRP004793	CTR
Discovery Cohort	JPN	DRR171898	PRJDB4176	DRP004793	CRC
Discovery Cohort	JPN	DRR171899	PRJDB4176	DRP004793	CTR
Discovery Cohort	JPN	DRR171900	PRJDB4176	DRP004793	CRC
Discovery Cohort	JPN	DRR171901	PRJDB4176	DRP004793	CRC
Discovery Cohort	JPN	DRR171902	PRJDB4176	DRP004793	CTR
Discovery Cohort	JPN	DRR171904	PRJDB4176	DRP004793	CRC
Discovery Cohort	JPN	DRR171905	PRJDB4176	DRP004793	CRC
Discovery Cohort	JPN	DRR171906	PRJDB4176	DRP004793	CRC
Discovery Cohort	JPN	DRR171907	PRJDB4176	DRP004793	CRC
Discovery Cohort	JPN	DRR171909	PRJDB4176	DRP004793	CRC
Discovery Cohort	JPN	DRR171910	PRJDB4176	DRP004793	CRC
Discovery Cohort	JPN	DRR171911	PRJDB4176	DRP004793	CRC
Discovery Cohort	JPN	DRR171912	PRJDB4176	DRP004793	CRC
Discovery Cohort	JPN	DRR171915	PRJDB4176	DRP004793	CTR
Discovery Cohort	JPN	DRR171916	PRJDB4176	DRP004793	CRC
Discovery Cohort	JPN	DRR171917	PRJDB4176	DRP004793	CTR
Discovery Cohort	JPN	DRR171918	PRJDB4176	DRP004793	CRC
Discovery Cohort	JPN	DRR171919	PRJDB4176	DRP004793	CTR
Discovery Cohort	JPN	DRR171920	PRJDB4176	DRP004793	CRC
Discovery Cohort	JPN	DRR171921	PRJDB4176	DRP004793	CTR
Discovery Cohort	JPN	DRR171922	PRJDB4176	DRP004793	CTR
Discovery Cohort	JPN	DRR171923	PRJDB4176	DRP004793	CTR
Discovery Cohort	JPN	DRR171924	PRJDB4176	DRP004793	CRC
Discovery Cohort	JPN	DRR171925	PRJDB4176	DRP004793	CTR
Discovery Cohort	JPN	DRR171928	PRJDB4176	DRP004793	CTR
Discovery Cohort	JPN	DRR171930	PRJDB4176	DRP004793	CTR
Discovery Cohort	JPN	DRR171931	PRJDB4176	DRP004793	CTR
Discovery Cohort	JPN	DRR171933	PRJDB4176	DRP004793	CTR
Discovery Cohort	JPN	DRR171934	PRJDB4176	DRP004793	CTR
Discovery Cohort	JPN	DRR171935	PRJDB4176	DRP004793	CTR
Discovery Cohort	JPN	DRR171936	PRJDB4176	DRP004793	CTR
Discovery Cohort	JPN	DRR171938	PRJDB4176	DRP004793	CTR
Discovery Cohort	JPN	DRR171939	PRJDB4176	DRP004793	CTR
Discovery Cohort	JPN	DRR171941	PRJDB4176	DRP004793	CTR
Discovery Cohort	JPN	DRR171942	PRJDB4176	DRP004793	CTR
Discovery Cohort	JPN	DRR171943	PRJDB4176	DRP004793	CTR
Discovery Cohort	JPN	DRR171944	PRJDB4176	DRP004793	CRC
Discovery Cohort	JPN	DRR171945	PRJDB4176	DRP004793	CRC
Discovery Cohort	JPN	DRR171946	PRJDB4176	DRP004793	CRC
Discovery Cohort	JPN	DRR171947	PRJDB4176	DRP004793	CRC
Discovery Cohort	JPN	DRR171948	PRJDB4176	DRP004793	CTR
Discovery Cohort	JPN	DRR171949	PRJDB4176	DRP004793	CRC
Discovery Cohort	JPN	DRR171950	PRJDB4176	DRP004793	CTR
Discovery Cohort	JPN	DRR171951	PRJDB4176	DRP004793	CTR
Discovery Cohort	JPN	DRR171952	PRJDB4176	DRP004793	CTR
Discovery Cohort	JPN	DRR171953	PRJDB4176	DRP004793	CTR
Discovery Cohort	JPN	DRR171954	PRJDB4176	DRP004793	CTR
Discovery Cohort	JPN	DRR171955	PRJDB4176	DRP004793	CRC
Discovery Cohort	JPN	DRR171957	PRJDB4176	DRP004793	CTR
Discovery Cohort	JPN	DRR171958	PRJDB4176	DRP004793	CRC
Discovery Cohort	JPN	DRR171959	PRJDB4176	DRP004793	CTR
Discovery Cohort	JPN	DRR171960	PRJDB4176	DRP004793	CRC
Discovery Cohort	JPN	DRR171961	PRJDB4176	DRP004793	CRC
Discovery Cohort	JPN	DRR171962	PRJDB4176	DRP004793	CRC
Discovery Cohort	JPN	DRR171963	PRJDB4176	DRP004793	CRC
Discovery Cohort	JPN	DRR171964	PRJDB4176	DRP004793	CTR
Discovery Cohort	JPN	DRR171965	PRJDB4176	DRP004793	CTR
Discovery Cohort	JPN	DRR171966	PRJDB4176	DRP004793	CRC
Discovery Cohort	JPN	DRR173016	PRJDB4176	DRP004793	CTR
Discovery Cohort	JPN	DRR173017	PRJDB4176	DRP004793	CTR
Discovery Cohort	AUS	ERR688505	PRJEB7774	ERP008729	CRC
Discovery Cohort	AUS	ERR688506	PRJEB7774	ERP008729	CTR
Discovery Cohort	AUS	ERR688507	PRJEB7774	ERP008729	CTR
Discovery Cohort	AUS	ERR688509	PRJEB7774	ERP008729	CTR
Discovery Cohort	AUS	ERR688510	PRJEB7774	ERP008729	CTR
Discovery Cohort	AUS	ERR688511	PRJEB7774	ERP008729	CTR
Discovery Cohort	AUS	ERR688513	PRJEB7774	ERP008729	CRC
Discovery Cohort	AUS	ERR688514	PRJEB7774	ERP008729	CTR
Discovery Cohort	AUS	ERR688515	PRJEB7774	ERP008729	CRC
Discovery Cohort	AUS	ERR688516	PRJEB7774	ERP008729	CTR
Discovery Cohort	AUS	ERR688517	PRJEB7774	ERP008729	CRC
Discovery Cohort	AUS	ERR688518	PRJEB7774	ERP008729	CTR
Discovery Cohort	AUS	ERR688520	PRJEB7774	ERP008729	CTR
Discovery Cohort	AUS	ERR688521	PRJEB7774	ERP008729	CRC
Discovery Cohort	AUS	ERR688523	PRJEB7774	ERP008729	CTR
Discovery Cohort	AUS	ERR688525	PRJEB7774	ERP008729	CRC
Discovery Cohort	AUS	ERR688527	PRJEB7774	ERP008729	CRC
Discovery Cohort	AUS	ERR688528	PRJEB7774	ERP008729	CTR
Discovery Cohort	AUS	ERR688529	PRJEB7774	ERP008729	CTR
Discovery Cohort	AUS	ERR688530	PRJEB7774	ERP008729	CTR
Discovery Cohort	AUS	ERR688532	PRJEB7774	ERP008729	CTR
Discovery Cohort	AUS	ERR688533	PRJEB7774	ERP008729	CTR
Discovery Cohort	AUS	ERR688534	PRJEB7774	ERP008729	CRC
Discovery Cohort	AUS	ERR688535	PRJEB7774	ERP008729	CTR
Discovery Cohort	AUS	ERR688537	PRJEB7774	ERP008729	CTR
Discovery Cohort	AUS	ERR688539	PRJEB7774	ERP008729	CTR
Discovery Cohort	AUS	ERR688541	PRJEB7774	ERP008729	CRC
Discovery Cohort	AUS	ERR688543	PRJEB7774	ERP008729	CTR
Discovery Cohort	AUS	ERR688544	PRJEB7774	ERP008729	CTR
Discovery Cohort	AUS	ERR688547	PRJEB7774	ERP008729	CRC
Discovery Cohort	AUS	ERR688548	PRJEB7774	ERP008729	CRC
Discovery Cohort	AUS	ERR688550	PRJEB7774	ERP008729	CTR
Discovery Cohort	AUS	ERR688551	PRJEB7774	ERP008729	CTR
Discovery Cohort	AUS	ERR688552	PRJEB7774	ERP008729	CTR
Discovery Cohort	AUS	ERR688553	PRJEB7774	ERP008729	CRC
Discovery Cohort	AUS	ERR688554	PRJEB7774	ERP008729	CTR
Discovery Cohort	AUS	ERR688556	PRJEB7774	ERP008729	CTR
Discovery Cohort	AUS	ERR688557	PRJEB7774	ERP008729	CTR
Discovery Cohort	AUS	ERR688558	PRJEB7774	ERP008729	CRC
Discovery Cohort	AUS	ERR688559	PRJEB7774	ERP008729	CTR
Discovery Cohort	AUS	ERR688561	PRJEB7774	ERP008729	CTR
Discovery Cohort	AUS	ERR688562	PRJEB7774	ERP008729	CTR
Discovery Cohort	AUS	ERR688563	PRJEB7774	ERP008729	CTR
Discovery Cohort	AUS	ERR688564	PRJEB7774	ERP008729	CTR
Discovery Cohort	AUS	ERR688565	PRJEB7774	ERP008729	CTR
Discovery Cohort	AUS	ERR688566	PRJEB7774	ERP008729	CTR
Discovery Cohort	AUS	ERR688567	PRJEB7774	ERP008729	CRC
Discovery Cohort	AUS	ERR688568	PRJEB7774	ERP008729	CRC
Discovery Cohort	AUS	ERR688569	PRJEB7774	ERP008729	CRC
Discovery Cohort	AUS	ERR688570	PRJEB7774	ERP008729	CRC
Discovery Cohort	AUS	ERR688571	PRJEB7774	ERP008729	CRC
Discovery Cohort	AUS	ERR688572	PRJEB7774	ERP008729	CRC
Discovery Cohort	AUS	ERR688573	PRJEB7774	ERP008729	CRC
Discovery Cohort	AUS	ERR688574	PRJEB7774	ERP008729	CRC
Discovery Cohort	AUS	ERR688575	PRJEB7774	ERP008729	CRC
Discovery Cohort	AUS	ERR688576	PRJEB7774	ERP008729	CRC
Discovery Cohort	AUS	ERR688577	PRJEB7774	ERP008729	CRC
Discovery Cohort	AUS	ERR688578	PRJEB7774	ERP008729	CRC
Discovery Cohort	AUS	ERR688579	PRJEB7774	ERP008729	CRC
Discovery Cohort	AUS	ERR688580	PRJEB7774	ERP008729	CRC
Discovery Cohort	AUS	ERR688581	PRJEB7774	ERP008729	CRC
Discovery Cohort	AUS	ERR688582	PRJEB7774	ERP008729	CRC
Discovery Cohort	AUS	ERR688583	PRJEB7774	ERP008729	CRC
Discovery Cohort	AUS	ERR688590	PRJEB7774	ERP008729	CTR
Discovery Cohort	AUS	ERR688591	PRJEB7774	ERP008729	CTR
Discovery Cohort	AUS	ERR688593	PRJEB7774	ERP008729	CTR
Discovery Cohort	AUS	ERR688594	PRJEB7774	ERP008729	CTR
Discovery Cohort	AUS	ERR688595	PRJEB7774	ERP008729	CTR
Discovery Cohort	AUS	ERR688596	PRJEB7774	ERP008729	CTR
Discovery Cohort	AUS	ERR688598	PRJEB7774	ERP008729	CTR
Discovery Cohort	AUS	ERR688599	PRJEB7774	ERP008729	CTR
Discovery Cohort	AUS	ERR688600	PRJEB7774	ERP008729	CTR
Discovery Cohort	AUS	ERR688603	PRJEB7774	ERP008729	CTR
Discovery Cohort	AUS	ERR688605	PRJEB7774	ERP008729	CTR
Discovery Cohort	AUS	ERR688606	PRJEB7774	ERP008729	CTR
Discovery Cohort	AUS	ERR688607	PRJEB7774	ERP008729	CTR
Discovery Cohort	AUS	ERR688608	PRJEB7774	ERP008729	CTR
Discovery Cohort	AUS	ERR688610	PRJEB7774	ERP008729	CTR
Discovery Cohort	AUS	ERR688612	PRJEB7774	ERP008729	CTR
Discovery Cohort	AUS	ERR688614	PRJEB7774	ERP008729	CTR
Discovery Cohort	AUS	ERR688616	PRJEB7774	ERP008729	CTR
Discovery Cohort	AUS	ERR688617	PRJEB7774	ERP008729	CTR
Discovery Cohort	AUS	ERR688618	PRJEB7774	ERP008729	CRC
Discovery Cohort	AUS	ERR688619	PRJEB7774	ERP008729	CTR
Discovery Cohort	AUS	ERR688622	PRJEB7774	ERP008729	CTR
Discovery Cohort	AUS	ERR688624	PRJEB7774	ERP008729	CTR
Discovery Cohort	AUS	ERR688634	PRJEB7774	ERP008729	CRC
Discovery Cohort	AUS	ERR688635	PRJEB7774	ERP008729	CRC
Discovery Cohort	AUS	ERR688636	PRJEB7774	ERP008729	CRC
Discovery Cohort	AUS	ERR688637	PRJEB7774	ERP008729	CRC
Discovery Cohort	AUS	ERR688638	PRJEB7774	ERP008729	CRC
Discovery Cohort	AUS	ERR688639	PRJEB7774	ERP008729	CRC
Discovery Cohort	AUS	ERR688640	PRJEB7774	ERP008729	CRC
Discovery Cohort	AUS	ERR688641	PRJEB7774	ERP008729	CRC
Discovery Cohort	AUS	ERR688642	PRJEB7774	ERP008729	CRC
Discovery Cohort	AUS	ERR688643	PRJEB7774	ERP008729	CRC
Discovery Cohort	AUS	ERR688644	PRJEB7774	ERP008729	CRC
Discovery Cohort	AUS	ERR688646	PRJEB7774	ERP008729	CTR
Discovery Cohort	AUS	ERR688647	PRJEB7774	ERP008729	CRC
Discovery Cohort	AUS	ERR688648	PRJEB7774	ERP008729	CTR
Discovery Cohort	AUS	ERR688649	PRJEB7774	ERP008729	CRC
Discovery Cohort	AUS	ERR688650	PRJEB7774	ERP008729	CRC
Discovery Cohort	AUS	ERR688651	PRJEB7774	ERP008729	CRC
Discovery Cohort	AUS	ERR710426	PRJEB7774	ERP008729	CTR
Discovery Cohort	AUS	ERR710427	PRJEB7774	ERP008729	CTR
Discovery Cohort	AUS	ERR710428	PRJEB7774	ERP008729	CTR
Discovery Cohort	AUS	ERR710429	PRJEB7774	ERP008729	CTR
Discovery Cohort	AUS	ERR710430	PRJEB7774	ERP008729	CTR
Discovery Cohort	AUS	ERR710432	PRJEB7774	ERP008729	CTR
Discovery Cohort	FRA	FR-001	PRJEB6070	ERP005534	CTR
Discovery Cohort	FRA	FR-003	PRJEB6070	ERP005534	CTR
Discovery Cohort	FRA	FR-024	PRJEB6070	ERP005534	CTR
Discovery Cohort	FRA	FR-025	PRJEB6070	ERP005534	CTR
Discovery Cohort	FRA	FR-027	PRJEB6070	ERP005534	CTR
Discovery Cohort	FRA	FR-030	PRJEB6070	ERP005534	CTR
Discovery Cohort	FRA	FR-039	PRJEB6070	ERP005534	CTR
Discovery Cohort	FRA	FR-040	PRJEB6070	ERP005534	CTR
Discovery Cohort	FRA	FR-052	PRJEB6070	ERP005534	CTR
Discovery Cohort	FRA	FR-053	PRJEB6070	ERP005534	CTR
Discovery Cohort	FRA	FR-060	PRJEB6070	ERP005534	CTR
Discovery Cohort	FRA	FR-105	PRJEB6070	ERP005534	CTR
Discovery Cohort	FRA	FR-110	PRJEB6070	ERP005534	CTR
Discovery Cohort	FRA	FR-115	PRJEB6070	ERP005534	CTR
Discovery Cohort	FRA	FR-116	PRJEB6070	ERP005534	CTR
Discovery Cohort	FRA	FR-118	PRJEB6070	ERP005534	CTR
Discovery Cohort	FRA	FR-121	PRJEB6070	ERP005534	CTR
Discovery Cohort	FRA	FR-125	PRJEB6070	ERP005534	CRC
Discovery Cohort	FRA	FR-129	PRJEB6070	ERP005534	CTR
Discovery Cohort	FRA	FR-132	PRJEB6070	ERP005534	CTR
Discovery Cohort	FRA	FR-139	PRJEB6070	ERP005534	CTR
Discovery Cohort	FRA	FR-142	PRJEB6070	ERP005534	CTR
Discovery Cohort	FRA	FR-152	PRJEB6070	ERP005534	CTR
Discovery Cohort	FRA	FR-156	PRJEB6070	ERP005534	CTR
Discovery Cohort	FRA	FR-166	PRJEB6070	ERP005534	CTR
Discovery Cohort	FRA	FR-169	PRJEB6070	ERP005534	CTR
Discovery Cohort	FRA	FR-170	PRJEB6070	ERP005534	CRC
Discovery Cohort	FRA	FR-173	PRJEB6070	ERP005534	CTR
Discovery Cohort	FRA	FR-187	PRJEB6070	ERP005534	CTR
Discovery Cohort	FRA	FR-192	PRJEB6070	ERP005534	CTR
Discovery Cohort	FRA	FR-193	PRJEB6070	ERP005534	CTR
Discovery Cohort	FRA	FR-194	PRJEB6070	ERP005534	CTR
Discovery Cohort	FRA	FR-195	PRJEB6070	ERP005534	CTR
Discovery Cohort	FRA	FR-198	PRJEB6070	ERP005534	CTR
Discovery Cohort	FRA	FR-200	PRJEB6070	ERP005534	CRC
Discovery Cohort	FRA	FR-202	PRJEB6070	ERP005534	CRC
Discovery Cohort	FRA	FR-208	PRJEB6070	ERP005534	CRC
Discovery Cohort	FRA	FR-212	PRJEB6070	ERP005534	CTR
Discovery Cohort	FRA	FR-213	PRJEB6070	ERP005534	CTR
Discovery Cohort	FRA	FR-221	PRJEB6070	ERP005534	CTR
Discovery Cohort	FRA	FR-223	PRJEB6070	ERP005534	CRC
Discovery Cohort	FRA	FR-268	PRJEB6070	ERP005534	CRC
Discovery Cohort	FRA	FR-275	PRJEB6070	ERP005534	CRC
Discovery Cohort	FRA	FR-276	PRJEB6070	ERP005534	CTR
Discovery Cohort	FRA	FR-281	PRJEB6070	ERP005534	CRC
Discovery Cohort	FRA	FR-293	PRJEB6070	ERP005534	CRC
Discovery Cohort	FRA	FR-294	PRJEB6070	ERP005534	CTR
Discovery Cohort	FRA	FR-298	PRJEB6070	ERP005534	CRC
Discovery Cohort	FRA	FR-302	PRJEB6070	ERP005534	CRC
Discovery Cohort	FRA	FR-305	PRJEB6070	ERP005534	CTR
Discovery Cohort	FRA	FR-310	PRJEB6070	ERP005534	CRC
Discovery Cohort	FRA	FR-316	PRJEB6070	ERP005534	CTR
Discovery Cohort	FRA	FR-328	PRJEB6070	ERP005534	CRC
Discovery Cohort	FRA	FR-344	PRJEB6070	ERP005534	CRC
Discovery Cohort	FRA	FR-349	PRJEB6070	ERP005534	CTR
Discovery Cohort	FRA	FR-376	PRJEB6070	ERP005534	CRC
Discovery Cohort	FRA	FR-390	PRJEB6070	ERP005534	CTR
Discovery Cohort	FRA	FR-393	PRJEB6070	ERP005534	CTR
Discovery Cohort	FRA	FR-398	PRJEB6070	ERP005534	CTR
Discovery Cohort	FRA	FR-399	PRJEB6070	ERP005534	CTR
Discovery Cohort	FRA	FR-400	PRJEB6070	ERP005534	CTR
Discovery Cohort	FRA	FR-404	PRJEB6070	ERP005534	CRC
Discovery Cohort	FRA	FR-414	PRJEB6070	ERP005534	CRC
Discovery Cohort	FRA	FR-430	PRJEB6070	ERP005534	CRC
Discovery Cohort	FRA	FR-450	PRJEB6070	ERP005534	CRC
Discovery Cohort	FRA	FR-451	PRJEB6070	ERP005534	CRC
Discovery Cohort	FRA	FR-459	PRJEB6070	ERP005534	CRC
Discovery Cohort	FRA	FR-460	PRJEB6070	ERP005534	CTR
Discovery Cohort	FRA	FR-503	PRJEB6070	ERP005534	CRC
Discovery Cohort	FRA	FR-504	PRJEB6070	ERP005534	CRC
Discovery Cohort	FRA	FR-505	PRJEB6070	ERP005534	CRC
Discovery Cohort	FRA	FR-506	PRJEB6070	ERP005534	CRC
Discovery Cohort	FRA	FR-542	PRJEB6070	ERP005534	CTR
Discovery Cohort	FRA	FR-551	PRJEB6070	ERP005534	CRC
Discovery Cohort	FRA	FR-552	PRJEB6070	ERP005534	CRC
Discovery Cohort	FRA	FR-558	PRJEB6070	ERP005534	CTR
Discovery Cohort	FRA	FR-568	PRJEB6070	ERP005534	CTR
Discovery Cohort	FRA	FR-617	PRJEB6070	ERP005534	CRC
Discovery Cohort	FRA	FR-628	PRJEB6070	ERP005534	CRC
Discovery Cohort	FRA	FR-652	PRJEB6070	ERP005534	CRC
Discovery Cohort	FRA	FR-654	PRJEB6070	ERP005534	CRC
Discovery Cohort	FRA	FR-667	PRJEB6070	ERP005534	CRC
Discovery Cohort	FRA	FR-682	PRJEB6070	ERP005534	CTR
Discovery Cohort	FRA	FR-684	PRJEB6070	ERP005534	CTR
Discovery Cohort	FRA	FR-696	PRJEB6070	ERP005534	CTR
Discovery Cohort	FRA	FR-716	PRJEB6070	ERP005534	CTR
Discovery Cohort	FRA	FR-719	PRJEB6070	ERP005534	CTR
Discovery Cohort	FRA	FR-721	PRJEB6070	ERP005534	CTR
Discovery Cohort	FRA	FR-722	PRJEB6070	ERP005534	CRC
Discovery Cohort	FRA	FR-723	PRJEB6070	ERP005534	CRC
Discovery Cohort	FRA	FR-726	PRJEB6070	ERP005534	CTR
Discovery Cohort	FRA	FR-728	PRJEB6070	ERP005534	CTR
Discovery Cohort	FRA	FR-730	PRJEB6070	ERP005534	CTR
Discovery Cohort	FRA	FR-734	PRJEB6070	ERP005534	CRC
Discovery Cohort	FRA	FR-751	PRJEB6070	ERP005534	CTR
Discovery Cohort	FRA	FR-759	PRJEB6070	ERP005534	CTR
Discovery Cohort	FRA	FR-767	PRJEB6070	ERP005534	CRC
Discovery Cohort	FRA	FR-768	PRJEB6070	ERP005534	CRC
Discovery Cohort	FRA	FR-770	PRJEB6070	ERP005534	CRC
Discovery Cohort	FRA	FR-772	PRJEB6070	ERP005534	CRC
Discovery Cohort	FRA	FR-780	PRJEB6070	ERP005534	CRC
Discovery Cohort	FRA	FR-783	PRJEB6070	ERP005534	CRC
Discovery Cohort	FRA	FR-788	PRJEB6070	ERP005534	CRC
Discovery Cohort	FRA	FR-812	PRJEB6070	ERP005534	CRC
Discovery Cohort	FRA	FR-815	PRJEB6070	ERP005534	CRC
Discovery Cohort	FRA	FR-817	PRJEB6070	ERP005534	CRC
Discovery Cohort	FRA	FR-823	PRJEB6070	ERP005534	CRC
Discovery Cohort	FRA	FR-824	PRJEB6070	ERP005534	CRC
Discovery Cohort	FRA	FR-825	PRJEB6070	ERP005534	CRC
Discovery Cohort	FRA	FR-827	PRJEB6070	ERP005534	CRC
Discovery Cohort	FRA	FR-828	PRJEB6070	ERP005534	CRC
Discovery Cohort	FRA	FR-830	PRJEB6070	ERP005534	CRC
Discovery Cohort	FRA	FR-901	PRJEB6070	ERP005534	CRC
Discovery Cohort	FRA	FR-902	PRJEB6070	ERP005534	CTR
Discovery Cohort	USA	SAMEA3879500	PRJEB12449	ERP013933	CTR
Discovery Cohort	USA	SAMEA3879595	PRJEB12449	ERP013933	CTR
Discovery Cohort	USA	SAMEA3879594	PRJEB12449	ERP013933	CRC
Discovery Cohort	USA	SAMEA3879512	PRJEB12449	ERP013933	CRC
Discovery Cohort	USA	SAMEA3879578	PRJEB12449	ERP013933	CRC
Discovery Cohort	USA	SAMEA3879604	PRJEB12449	ERP013933	CRC
Discovery Cohort	USA	SAMEA3879560	PRJEB12449	ERP013933	CRC
Discovery Cohort	USA	SAMEA3879579	PRJEB12449	ERP013933	CTR
Discovery Cohort	USA	SAMEA3879530	PRJEB12449	ERP013933	CTR
Discovery Cohort	USA	SAMEA3879517	PRJEB12449	ERP013933	CRC
Discovery Cohort	USA	SAMEA3879565	PRJEB12449	ERP013933	CTR
Discovery Cohort	USA	SAMEA3879538	PRJEB12449	ERP013933	CTR
Discovery Cohort	USA	SAMEA3879521	PRJEB12449	ERP013933	CRC
Discovery Cohort	USA	SAMEA3879551	PRJEB12449	ERP013933	CTR
Discovery Cohort	USA	SAMEA3879563	PRJEB12449	ERP013933	CRC
Discovery Cohort	USA	SAMEA3879553	PRJEB12449	ERP013933	CTR
Discovery Cohort	USA	SAMEA3879544	PRJEB12449	ERP013933	CRC
Discovery Cohort	USA	SAMEA3879543	PRJEB12449	ERP013933	CTR
Discovery Cohort	USA	SAMEA3879542	PRJEB12449	ERP013933	CTR
Discovery Cohort	USA	SAMEA3879573	PRJEB12449	ERP013933	CRC
Discovery Cohort	USA	SAMEA3879591	PRJEB12449	ERP013933	CTR
Discovery Cohort	USA	SAMEA3879580	PRJEB12449	ERP013933	CTR
Discovery Cohort	USA	SAMEA3879503	PRJEB12449	ERP013933	CTR
Discovery Cohort	USA	SAMEA3879587	PRJEB12449	ERP013933	CTR
Discovery Cohort	USA	SAMEA3879574	PRJEB12449	ERP013933	CTR
Discovery Cohort	USA	SAMEA3879598	PRJEB12449	ERP013933	CTR
Discovery Cohort	USA	SAMEA3879541	PRJEB12449	ERP013933	CTR
Discovery Cohort	USA	SAMEA3879593	PRJEB12449	ERP013933	CTR
Discovery Cohort	USA	SAMEA3879575	PRJEB12449	ERP013933	CRC
Discovery Cohort	USA	SAMEA3879545	PRJEB12449	ERP013933	CRC
Discovery Cohort	USA	SAMEA3879599	PRJEB12449	ERP013933	CRC
Discovery Cohort	USA	SAMEA3879602	PRJEB12449	ERP013933	CRC
Discovery Cohort	USA	SAMEA3879557	PRJEB12449	ERP013933	CRC
Discovery Cohort	USA	SAMEA3879558	PRJEB12449	ERP013933	CRC
Discovery Cohort	USA	SAMEA3879531	PRJEB12449	ERP013933	CRC
Discovery Cohort	USA	SAMEA3879582	PRJEB12449	ERP013933	CRC
Discovery Cohort	USA	SAMEA3879520	PRJEB12449	ERP013933	CRC
Discovery Cohort	USA	SAMEA3879562	PRJEB12449	ERP013933	CRC
Discovery Cohort	USA	SAMEA3879607	PRJEB12449	ERP013933	CTR
Discovery Cohort	USA	SAMEA3879529	PRJEB12449	ERP013933	CRC
Discovery Cohort	USA	SAMEA3879515	PRJEB12449	ERP013933	CRC
Discovery Cohort	USA	SAMEA3879528	PRJEB12449	ERP013933	CTR
Discovery Cohort	USA	SAMEA3879549	PRJEB12449	ERP013933	CTR
Discovery Cohort	USA	SAMEA3879534	PRJEB12449	ERP013933	CRC
Discovery Cohort	USA	SAMEA3879556	PRJEB12449	ERP013933	CRC
Discovery Cohort	USA	SAMEA3879564	PRJEB12449	ERP013933	CTR
Discovery Cohort	USA	SAMEA3879524	PRJEB12449	ERP013933	CTR
Discovery Cohort	USA	SAMEA3879525	PRJEB12449	ERP013933	CTR
Discovery Cohort	USA	SAMEA3879519	PRJEB12449	ERP013933	CRC
Discovery Cohort	USA	SAMEA3879608	PRJEB12449	ERP013933	CTR
Discovery Cohort	USA	SAMEA3879589	PRJEB12449	ERP013933	CTR
Discovery Cohort	USA	SAMEA3879510	PRJEB12449	ERP013933	CRC
Discovery Cohort	USA	SAMEA3879513	PRJEB12449	ERP013933	CTR
Discovery Cohort	USA	SAMEA3879584	PRJEB12449	ERP013933	CRC
Discovery Cohort	USA	SAMEA3879507	PRJEB12449	ERP013933	CTR
Discovery Cohort	USA	SAMEA3879508	PRJEB12449	ERP013933	CRC
Discovery Cohort	USA	SAMEA3879550	PRJEB12449	ERP013933	CTR
Discovery Cohort	USA	SAMEA3879603	PRJEB12449	ERP013933	CTR
Discovery Cohort	USA	SAMEA3879548	PRJEB12449	ERP013933	CRC
Discovery Cohort	USA	SAMEA3879502	PRJEB12449	ERP013933	CTR
Discovery Cohort	USA	SAMEA3879514	PRJEB12449	ERP013933	CTR
Discovery Cohort	USA	SAMEA3879539	PRJEB12449	ERP013933	CRC
Discovery Cohort	USA	SAMEA3879532	PRJEB12449	ERP013933	CTR
Discovery Cohort	USA	SAMEA3879533	PRJEB12449	ERP013933	CRC
Discovery Cohort	USA	SAMEA3879585	PRJEB12449	ERP013933	CRC
Discovery Cohort	USA	SAMEA3879527	PRJEB12449	ERP013933	CRC
Discovery Cohort	USA	SAMEA3879518	PRJEB12449	ERP013933	CRC
Discovery Cohort	USA	SAMEA3879567	PRJEB12449	ERP013933	CTR
Discovery Cohort	USA	SAMEA3879568	PRJEB12449	ERP013933	CRC
Discovery Cohort	USA	SAMEA3879540	PRJEB12449	ERP013933	CRC
Discovery Cohort	USA	SAMEA3879505	PRJEB12449	ERP013933	CRC
Discovery Cohort	USA	SAMEA3879572	PRJEB12449	ERP013933	CRC
Discovery Cohort	USA	SAMEA3879583	PRJEB12449	ERP013933	CTR
Discovery Cohort	USA	SAMEA3879554	PRJEB12449	ERP013933	CRC
Discovery Cohort	USA	SAMEA3879537	PRJEB12449	ERP013933	CTR
Discovery Cohort	USA	SAMEA3879606	PRJEB12449	ERP013933	CTR
Discovery Cohort	USA	SAMEA3879504	PRJEB12449	ERP013933	CRC
Discovery Cohort	USA	SAMEA3879596	PRJEB12449	ERP013933	CRC
Discovery Cohort	USA	SAMEA3879597	PRJEB12449	ERP013933	CTR
Discovery Cohort	USA	SAMEA3879509	PRJEB12449	ERP013933	CTR
Discovery Cohort	USA	SAMEA3879547	PRJEB12449	ERP013933	CRC
Discovery Cohort	USA	SAMEA3879601	PRJEB12449	ERP013933	CRC
Discovery Cohort	USA	SAMEA3879559	PRJEB12449	ERP013933	CTR
Discovery Cohort	USA	SAMEA3879570	PRJEB12449	ERP013933	CTR
Discovery Cohort	USA	SAMEA3879552	PRJEB12449	ERP013933	CTR
Discovery Cohort	USA	SAMEA3879546	PRJEB12449	ERP013933	CRC
Discovery Cohort	USA	SAMEA3879506	PRJEB12449	ERP013933	CRC
Discovery Cohort	USA	SAMEA3879555	PRJEB12449	ERP013933	CTR
Discovery Cohort	USA	SAMEA3879592	PRJEB12449	ERP013933	CTR
Discovery Cohort	USA	SAMEA3879571	PRJEB12449	ERP013933	CRC
Discovery Cohort	USA	SAMEA3879569	PRJEB12449	ERP013933	CTR
Discovery Cohort	USA	SAMEA3879522	PRJEB12449	ERP013933	CRC
Discovery Cohort	USA	SAMEA3879586	PRJEB12449	ERP013933	CTR
Discovery Cohort	USA	SAMEA3879511	PRJEB12449	ERP013933	CRC
Discovery Cohort	USA	SAMEA3879535	PRJEB12449	ERP013933	CTR
Discovery Cohort	USA	SAMEA3879577	PRJEB12449	ERP013933	CTR
Discovery Cohort	USA	SAMEA3879561	PRJEB12449	ERP013933	CTR
Discovery Cohort	USA	SAMEA3879600	PRJEB12449	ERP013933	CTR
Discovery Cohort	USA	SAMEA3879576	PRJEB12449	ERP013933	CTR
Discovery Cohort	USA	SAMEA3879526	PRJEB12449	ERP013933	CRC
Discovery Cohort	USA	SAMEA3879581	PRJEB12449	ERP013933	CRC
Discovery Cohort	USA	SAMEA3879516	PRJEB12449	ERP013933	CTR
Discovery Cohort	USA	SAMEA3879588	PRJEB12449	ERP013933	CRC
Discovery Cohort	USA	SAMEA3879609	PRJEB12449	ERP013933	CRC
Discovery Cohort	CHN3	SRR8506039	PRJNA514108	SRP182608	CRC
Discovery Cohort	CHN3	SRR8506040	PRJNA514108	SRP182608	CRC
Discovery Cohort	CHN3	SRR8506041	PRJNA514108	SRP182608	CRC
Discovery Cohort	CHN3	SRR8506042	PRJNA514108	SRP182608	CRC
Discovery Cohort	CHN3	SRR8506043	PRJNA514108	SRP182608	CRC
Discovery Cohort	CHN3	SRR8506044	PRJNA514108	SRP182608	CRC
Discovery Cohort	CHN3	SRR8506045	PRJNA514108	SRP182608	CRC
Discovery Cohort	CHN3	SRR8506046	PRJNA514108	SRP182608	CRC
Discovery Cohort	CHN3	SRR8506047	PRJNA514108	SRP182608	CRC
Discovery Cohort	CHN3	SRR8506048	PRJNA514108	SRP182608	CRC
Discovery Cohort	CHN3	SRR8506049	PRJNA514108	SRP182608	CRC
Discovery Cohort	CHN3	SRR8506050	PRJNA514108	SRP182608	CRC
Discovery Cohort	CHN3	SRR8506051	PRJNA514108	SRP182608	CRC
Discovery Cohort	CHN3	SRR8506059	PRJNA514108	SRP182608	CRC
Discovery Cohort	CHN3	SRR8506060	PRJNA514108	SRP182608	CRC
Discovery Cohort	CHN3	SRR8506061	PRJNA514108	SRP182608	CRC
Discovery Cohort	CHN3	SRR8506062	PRJNA514108	SRP182608	CRC
Discovery Cohort	CHN3	SRR8506063	PRJNA514108	SRP182608	CRC
Discovery Cohort	CHN3	SRR8506064	PRJNA514108	SRP182608	CRC
Discovery Cohort	CHN3	SRR8506065	PRJNA514108	SRP182608	CRC
Discovery Cohort	CHN3	SRR8506066	PRJNA514108	SRP182608	CRC
Discovery Cohort	CHN3	SRR8506067	PRJNA514108	SRP182608	CRC
Discovery Cohort	CHN3	SRR8506068	PRJNA514108	SRP182608	CRC
Discovery Cohort	CHN3	SRR8506069	PRJNA514108	SRP182608	CRC
Discovery Cohort	CHN3	SRR8506070	PRJNA514108	SRP182608	CRC
Discovery Cohort	CHN3	SRR8506071	PRJNA514108	SRP182608	CRC
Discovery Cohort	CHN3	SRR8506072	PRJNA514108	SRP182608	CRC
Discovery Cohort	CHN3	SRR8506073	PRJNA514108	SRP182608	CRC
Discovery Cohort	CHN3	SRR8506074	PRJNA514108	SRP182608	CRC
Discovery Cohort	CHN3	SRR8506075	PRJNA514108	SRP182608	CRC
Discovery Cohort	CHN3	SRR8506076	PRJNA514108	SRP182608	CRC
Discovery Cohort	CHN3	SRR8506077	PRJNA514108	SRP182608	CRC
Discovery Cohort	CHN3	SRR8506019	PRJNA514108	SRP182608	CTR
Discovery Cohort	CHN3	SRR8506020	PRJNA514108	SRP182608	CTR
Discovery Cohort	CHN3	SRR8506021	PRJNA514108	SRP182608	CTR
Discovery Cohort	CHN3	SRR8506022	PRJNA514108	SRP182608	CTR
Discovery Cohort	CHN3	SRR8506023	PRJNA514108	SRP182608	CTR
Discovery Cohort	CHN3	SRR8506024	PRJNA514108	SRP182608	CTR
Discovery Cohort	CHN3	SRR8506025	PRJNA514108	SRP182608	CTR
Discovery Cohort	CHN3	SRR8506026	PRJNA514108	SRP182608	CTR
Discovery Cohort	CHN3	SRR8506027	PRJNA514108	SRP182608	CTR
Discovery Cohort	CHN3	SRR8506028	PRJNA514108	SRP182608	CTR
Discovery Cohort	CHN3	SRR8506029	PRJNA514108	SRP182608	CTR
Discovery Cohort	CHN3	SRR8506030	PRJNA514108	SRP182608	CTR
Discovery Cohort	CHN3	SRR8506031	PRJNA514108	SRP182608	CTR
Discovery Cohort	CHN3	SRR8506032	PRJNA514108	SRP182608	CTR
Discovery Cohort	CHN3	SRR8506033	PRJNA514108	SRP182608	CTR
Discovery Cohort	CHN3	SRR8506034	PRJNA514108	SRP182608	CTR
Discovery Cohort	CHN3	SRR8506035	PRJNA514108	SRP182608	CTR
Discovery Cohort	CHN3	SRR8506036	PRJNA514108	SRP182608	CTR
Discovery Cohort	CHN3	SRR8506037	PRJNA514108	SRP182608	CTR
Discovery Cohort	CHN3	SRR8506038	PRJNA514108	SRP182608	CTR
Discovery Cohort	CHN3	SRR8506082	PRJNA514108	SRP182608	CTR
Discovery Cohort	CHN3	SRR8506083	PRJNA514108	SRP182608	CTR
Discovery Cohort	CHN3	SRR8506084	PRJNA514108	SRP182608	CTR
Discovery Cohort	CHN3	SRR8506085	PRJNA514108	SRP182608	CTR
Discovery Cohort	CHN3	SRR8506098	PRJNA514108	SRP182608	CTR
Discovery Cohort	CHN3	SRR8506099	PRJNA514108	SRP182608	CTR
Discovery Cohort	CHN3	SRR8506100	PRJNA514108	SRP182608	CTR
Discovery Cohort	CHN3	SRR8506101	PRJNA514108	SRP182608	CTR
Discovery Cohort	CHN3	SRR8506102	PRJNA514108	SRP182608	CTR
Discovery Cohort	CHN3	SRR8506103	PRJNA514108	SRP182608	CTR
Discovery Cohort	CHN3	SRR8506104	PRJNA514108	SRP182608	CTR
Discovery Cohort	CHN3	SRR8506105	PRJNA514108	SRP182608	CTR
Discovery Cohort	CHN3	SRR8506106	PRJNA514108	SRP182608	CTR
Discovery Cohort	CHN3	SRR8506107	PRJNA514108	SRP182608	CTR
Discovery Cohort	CHN3	SRR8506108	PRJNA514108	SRP182608	CTR
Discovery Cohort	CHN3	SRR8506109	PRJNA514108	SRP182608	CTR
Discovery Cohort	CHN3	SRR8506110	PRJNA514108	SRP182608	CTR
Discovery Cohort	CHN3	SRR8506111	PRJNA514108	SRP182608	CTR
Discovery Cohort	CHN3	SRR8506112	PRJNA514108	SRP182608	CTR
Discovery Cohort	CHN3	SRR8506113	PRJNA514108	SRP182608	CTR
Discovery Cohort	CHN3	SRR8506114	PRJNA514108	SRP182608	CTR
Discovery Cohort	CHN3	SRR8506115	PRJNA514108	SRP182608	CTR
Discovery Cohort	CHN3	SRR8506116	PRJNA514108	SRP182608	CTR
Discovery Cohort	CHN3	SRR8506117	PRJNA514108	SRP182608	CTR
Validation Cohort	GER	DE-013	PRJEB6070	ERP005534	CRC
Validation Cohort	GER	DE-025	PRJEB6070	ERP005534	CRC
Validation Cohort	GER	DE-029	PRJEB6070	ERP005534	CRC
Validation Cohort	GER	DE-031	PRJEB6070	ERP005534	CRC
Validation Cohort	GER	DE-034	PRJEB6070	ERP005534	CRC
Validation Cohort	GER	DE-037	PRJEB6070	ERP005534	CRC
Validation Cohort	GER	DE-038	PRJEB6070	ERP005534	CRC
Validation Cohort	GER	DE-039	PRJEB6070	ERP005534	CRC
Validation Cohort	GER	DE-044	PRJEB6070	ERP005534	CRC
Validation Cohort	GER	DE-045	PRJEB6070	ERP005534	CRC
Validation Cohort	GER	DE-046	PRJEB6070	ERP005534	CRC
Validation Cohort	GER	DE-049	PRJEB6070	ERP005534	CRC
Validation Cohort	GER	DE-062	PRJEB6070	ERP005534	CRC
Validation Cohort	GER	DE-073	PRJEB6070	ERP005534	CTR
Validation Cohort	GER	DE-074	PRJEB6070	ERP005534	CTR
Validation Cohort	GER	DE-075	PRJEB6070	ERP005534	CTR
Validation Cohort	GER	DE-076	PRJEB6070	ERP005534	CTR
Validation Cohort	GER	DE-077	PRJEB6070	ERP005534	CTR
Validation Cohort	GER	DE-079	PRJEB6070	ERP005534	CRC
Validation Cohort	GER	DE-080	PRJEB6070	ERP005534	CRC
Validation Cohort	GER	DE-081	PRJEB6070	ERP005534	CRC
Validation Cohort	GER	DE-082	PRJEB6070	ERP005534	CRC
Validation Cohort	GER	DE-083	PRJEB6070	ERP005534	CRC
Validation Cohort	GER	DE-084	PRJEB6070	ERP005534	CRC
Validation Cohort	GER	DE-085	PRJEB6070	ERP005534	CRC
Validation Cohort	GER	DE-086	PRJEB6070	ERP005534	CRC
Validation Cohort	GER	DE-087	PRJEB6070	ERP005534	CRC
Validation Cohort	GER	DE-088	PRJEB6070	ERP005534	CRC
Validation Cohort	GER	DE-089	PRJEB6070	ERP005534	CRC
Validation Cohort	GER	DE-09	PRJEB6070	ERP005534	CRC
Validation Cohort	GER	DE-090	PRJEB6070	ERP005534	CRC
Validation Cohort	GER	DE-091	PRJEB6070	ERP005534	CRC
Validation Cohort	GER	DE-092	PRJEB6070	ERP005534	CRC
Validation Cohort	GER	DE-093	PRJEB6070	ERP005534	CRC
Validation Cohort	GER	DE-094	PRJEB6070	ERP005534	CRC
Validation Cohort	GER	DE-095	PRJEB6070	ERP005534	CRC
Validation Cohort	GER	DE-096	PRJEB6070	ERP005534	CRC
Validation Cohort	GER	DE-097	PRJEB6070	ERP005534	CRC
Validation Cohort	GER	DE-098	PRJEB6070	ERP005534	CRC
Validation Cohort	GER	DE-099	PRJEB6070	ERP005534	CRC
Validation Cohort	GER	DE-100	PRJEB6070	ERP005534	CRC
Validation Cohort	GER	DE-101	PRJEB6070	ERP005534	CRC
Validation Cohort	GER	DE-102	PRJEB6070	ERP005534	CRC
Footnote: CRC, Colorectal cancer; CTR, Controls; CHN1, China cohort 1; CHN2, China cohort 2; CHN3, China cohort 3; AUS, Australia; FRA, France； USA, United States of America; GER, Germany; JPN, Japan.

## Sheet: Supplementary Table 2
Supplementary Table 2. Characteristic of all cohorts
		Discovery cohorts (n = 1123)												Validation cohorts (n=119)
		China Cohort1 (CHN1, n=200)		China Cohort1 (CHN2, n=166)		Japan (JPN, n=430)		Austria (AUS, n=109)		France (FRA, n=114)		United States of America (USA, n=104)		China Cohort3 (CHN3, n=76)		Germany (GER, n=43)
	Group	CRC (n=100)	Control (n=100)	CRC (n=80)	Control (n= 86)	CRC (n=218)	Control (n= 212)	CRC (n=46)	Control (n=63)	CRC (n=53)	Control (n=61)	CRC (n=52)	Control (n= 52)	CRC (n=32)	Control (n=44)	CRC (n=38)	Control (n=5)
Age	Mean ± SD	NA	NA	58.5 ± 10.0	58.6 ± 8.5	63.4 (8.80) 60.4 (12.7)		67.1 ± 10.9	67.0 ± 6.4	66.8 ±10.9	60.6 ±11.4	61.8 ± 13.6	61.2 ± 11.0	NA	NA	61.7 ± 13.5	36.8 ± 7.6
Gender	Feman	NA	NA	NA	NA	78	99	18	26	24	33	15	15	NA	NA	13	0
	Man	NA	NA	NA	NA	140	113	28	37	29	28	37	37	NA	NA	25	5
BMI	Mean ± SD	NA	NA	NA	NA	23.2 ±3.4	22.6 ±3.1	26.5 ±3.5	27.6 ±4.8	24.6 ±7.06	23.9 ±5.42	24.9 ± 4.25	25.3 ± 4.27	NA	NA	26.7 ± 3.3	25.2 ± 3.8
Stage	0	NA	NA	NA	NA	73	NA	NA	NA	NA	NA	NA	NA	NA	NA	NA	NA
	I	NA	NA	NA	NA	75	NA	NA	NA	NA	NA	NA	NA	NA	NA	NA	NA
	II	NA	NA	NA	NA	36	NA	NA	NA	NA	NA	NA	NA	NA	NA	NA	NA
	III	NA	NA	NA	NA	27	NA	NA	NA	NA	NA	NA	NA	NA	NA	NA	NA
	IV	NA	NA	NA	NA	7	NA	NA	NA	NA	NA	NA	NA	NA	NA	NA	NA
Accession_ID		PRJNA763023		PRJNA731589		PRJDB4176		PRJEB7774		PRJEB6070		PRJEB12449		PRJNA514108		PRJEB6070
Original publication		Yang Y et al: Dysbiosis of human gut microbiome in young-onset colorectal cancer. Nat Commun 2021, 12:6757.		Liu NN et al: Multi-kingdom microbiota analyses identify bacterial-fungal interactions and biomarkers of colorectal cancer across cohorts. Nat Microbiol 2022, 7:238-250.		Yachida S et al: Metagenomic and metabolomic analyses reveal distinct stage-specific phenotypes of the gut microbiota in colorectal cancer. Nat Med 2019, 25:968-976.		Feng Q et al: Gut microbiome development along the colorectal adenoma-carcinoma sequence. Nat Commun 2015, 6:6528.		Zeller G et al: Potential of fecal microbiota for early-stage detection of colorectal cancer. Mol Syst Biol 2014, 10:766.		Vogtmann E et al: Colorectal Cancer and the Human Gut Microbiome: Reproducibility with Whole-Genome Shotgun Sequencing. PLoS One 2016, 11:e0155362.		Gao R et al: Integrated Analysis of Colorectal Cancer Reveals Cross-Cohort Gut Microbial Signatures and Associated Serum Metabolites. Gastroenterology 2022.		Zeller G et al: Potential of fecal microbiota for early-stage detection of colorectal cancer. Mol Syst Biol 2014, 10:766.
Footnote: NA, Not available; CRC, Colorectal cancer.

## Sheet: Supplementary Table 3
Supplementary Table 3. Differential plasmids across 6 discovery cohorts
Plasmid_feature	Definition of NCBI	exposure	meta_coef	stderr	pval	k	tau2	stderr.tau2	pval.tau2	I2	H2	weight_1	weight_2	weight_3	weight_4	weight_5	weight_6	pval.bonf	qval.fdr	coef_CHN1	coef_CHN2	coef_JPN	coef_AUS	coef_FRA	coef_USA	pval_CHN1	pval_CHN2	pval_JPN	pval_AUS	pval_FRA	pval_USA
NC_012780.1	[Eubacterium] eligens ATCC 27750 plasmid unnamed, complete	CRC	-0.0179321	0.00659415	0.00654011	6	0.000154011	0.000162521	0.0221884	65.5291	2.90099	17.4215	20.2608	25.3387	12.1883	13.4325	11.3581	1	0.660828	-0.038953	-0.00335128	-0.0069291	-0.0149615	-0.031435	-0.0234642	9.50661e-05	NA	NA	NA	0.0174416	NA
NC_012782.1	[Eubacterium] eligens ATCC 27750 plasmid unnamed, complete	CRC	-0.00502437	0.00156888	0.00136234	6	0	8.37747e-06	0.940679	0	1	17.9399	28.682	40.2136	4.1538	5.91795	3.09272	1	0.660828	-0.00252667	-0.00621106	-0.00551747	-0.00299752	-0.00766511	0.000235065	NA	0.0354923	0.0262549	NA	NA	NA
NZ_CP073061.1	Acinetobacter baumannii strain DETAB-P39 plasmid pDETAB13, complete	CRC	-0.000959731	0.000420591	0.0224974	2	0	1.01214e-06	0.380814	0	1	NA	14.4451	85.5549	NA	NA	NA	1	0.660828	NA	-0.0018568	-0.000808271	NA	NA	NA	NA	NA	NA	NA	NA	NA
NC_015184.1	Agrobacterium fabacearum plasmid pAspH13-3a, complete sequence.	CRC	-0.00173697	0.000573216	0.00244378	2	0	1.22453e-06	0.692083	0	1	NA	25.4516	74.5484	NA	NA	NA	1	0.660828	NA	-0.00212548	-0.00160433	NA	NA	NA	NA	NA	0.0160864	NA	NA	NA
NZ_AP023050.1	Alistipes indistinctus strain 2BBH45 plasmid p2BBH45, complete	CRC	0.00998927	0.00357907	0.00525421	6	1.95173e-05	4.62493e-05	0.492451	25.8786	1.34914	16.2755	22.7808	37.543	8.84429	8.20055	6.35579	1	0.660828	0.00464365	0.0167712	0.00473685	0.0113748	0.0204403	0.0149829	NA	0.00629075	NA	NA	NA	NA
NC_020157.1	Anabaena cylindrica PCC 7122 plasmid pANACY.02, complete sequence.	CRC	-0.00102288	0.000474617	0.0311489	2	0	7.07891e-07	0.765237	0	1	NA	34.1923	65.8077	NA	NA	NA	1	0.660828	NA	-0.000826259	-0.00112504	NA	NA	NA	NA	NA	NA	NA	NA	NA
NC_013164.1	Anaerococcus prevotii DSM 20548 plasmid pAPRE01, complete sequence.	CRC	0.006933	0.00150906	4.34304e-06	6	0	8.44487e-06	0.830562	0	1	17.8348	15.4517	36.2328	10.5521	10.872	9.05669	0.0524379	0.0524379	0.00971178	0.00501289	0.00612523	0.00319478	0.00929838	0.00948441	0.00715339	NA	0.0149589	NA	0.0445532	NA
NZ_CP029211.1	Aquabacterium olei strain NBRC 110486 plasmid pTB101, complete	CRC	0.0013378	0.000607451	0.0276436	4	0	1.2063e-06	0.841659	0	1	40.1563	13.5531	15.6148	NA	NA	30.6758	1	0.660828	0.00187987	0.000214723	0.00139205	NA	NA	0.00109676	NA	NA	NA	NA	NA	NA
NZ_AP018829.1	Asticcacaulis excentricus strain M6 plasmid pASEM-1, complete	CRC	-0.0015401	0.000544405	0.00466997	2	0	1.44689e-06	0.595931	0	1	NA	17.5719	82.4281	NA	NA	NA	1	0.660828	NA	-0.00216533	-0.00140681	NA	NA	NA	NA	NA	0.0194249	NA	NA	NA
NZ_CP022254.1	Azospirillum baldaniorum strain Sp245 plasmid Sp245_p02.	CRC	0.00172706	0.000796631	0.0301617	3	0	2.605e-06	0.93315	0	1	71.1979	10.7229	18.0791	NA	NA	NA	1	0.660828	0.0018948	0.000985413	0.00150637	NA	NA	NA	0.0461132	NA	NA	NA	NA	NA
NZ_CP022363.1	Azospirillum sp. TSH58 plasmid TSH58_p03, complete sequence.	CRC	-0.00108704	0.000514221	0.0345199	3	0	8.28172e-07	0.772618	0	1	51.3631	16.0745	32.5624	NA	NA	NA	1	0.660828	-0.00124007	-0.000243364	-0.00126213	NA	NA	NA	NA	NA	NA	NA	NA	NA
NZ_CP045303.1	Azotobacter salinestris strain KACC 13899 plasmid unnamed1,	CRC	0.00122723	0.00062074	0.0480366	2	0	1.09063e-06	0.467159	0	1	NA	48.6605	51.3395	NA	NA	NA	1	0.660828	NA	0.00169083	0.000787819	NA	NA	NA	NA	NA	NA	NA	NA	NA
NC_004604.2	Bacillus megaterium QM B1551 plasmid pBM400, complete sequence.	CRC	-0.00182271	0.000853043	0.0326213	3	0	2.2087e-06	0.938223	0	1	NA	26.9229	42.4255	NA	NA	30.6516	1	0.660828	NA	-0.00230934	-0.00171758	NA	NA	-0.00154079	NA	NA	NA	NA	NA	NA
NZ_CP031072.1	Bacillus mycoides strain BPN401 plasmid pl395, complete sequence.	CRC	0.00066685	0.000337467	0.0487914	1	NA	NA	NA	NA	NA	NA	NA	100	NA	NA	NA	1	0.660828	NA	NA	0.00066685	NA	NA	NA	NA	NA	0.0487914	NA	NA	NA
NZ_KC991136.1	Bacillus sp. #24 plasmid pBHS24B, complete sequence.	CRC	0.00148153	0.000570752	0.00943837	3	0	1.02607e-06	0.95227	0	1	NA	27.0933	50.7325	22.1742	NA	NA	1	0.660828	NA	0.00122651	0.00164422	0.00142091	NA	NA	NA	NA	0.0407872	NA	NA	NA
NZ_CP021443.1	Bacillus thuringiensis strain C15 plasmid pBMB5201, complete	CRC	0.000852231	0.000424968	0.0449203	2	0	5.70079e-07	0.786573	0	1	NA	66.1221	33.8779	NA	NA	NA	1	0.660828	NA	0.000769869	0.00101299	NA	NA	NA	NA	NA	NA	NA	NA	NA
NZ_CP009336.1	Bacillus thuringiensis strain HD1011 plasmid 1, complete sequence.	CRC	0.00105226	0.000480747	0.0286111	2	0	1.13655e-06	0.367523	0	1	NA	17.4102	82.5898	NA	NA	NA	1	0.660828	NA	0.00199581	0.000853359	NA	NA	NA	NA	NA	NA	NA	NA	NA
NZ_CP050185.1	Bacillus thuringiensis strain HER1410 plasmid pLUSID2, complete	CRC	-0.00210008	0.00106725	0.0490966	6	4.74068e-06	4.29417e-06	0.0110557	73.528	3.77758	20.8498	13.8261	19.9491	12.4297	16.5933	16.3519	1	0.660828	-0.00033503	-0.00784232	-0.00135055	0.000521011	-0.00238133	-0.00211677	NA	4.48582e-05	NA	NA	NA	NA
NZ_CP019235.1	Bacillus thuringiensis strain YGd22-03 plasmid pYGD98, complete	CRC	-0.00132024	0.000541571	0.0147769	2	0	8.29657e-07	0.819305	0	1	NA	50.4937	49.5063	NA	NA	NA	1	0.660828	NA	-0.00119774	-0.00144519	NA	NA	NA	NA	NA	NA	NA	NA	NA
NZ_CP036554.1	Bacteroides fragilis strain DCMOUH0067B plasmid pBFO67_1, complete	CRC	0.0135402	0.00576673	0.0188756	6	0.000132876	0.000125549	0.00374375	69.4087	3.2689	17.3255	19.1457	20.9215	14.6342	13.1801	14.7929	1	0.660828	0.0315256	0.0148122	-0.00338673	0.0170665	0.0221337	0.00362345	5.98087e-05	0.0216627	NA	NA	0.0452166	NA
NZ_CP036549.1	Bacteroides fragilis strain DCMSKEJBY0001B plasmid pBFS01_3,	CRC	0.000958858	0.000483551	0.047373	3	5.67404e-08	8.38785e-07	0.430585	6.07949	1.06473	66.0642	8.67408	25.2617	NA	NA	NA	1	0.660828	0.000545152	0.00227875	0.00158757	NA	NA	NA	NA	NA	NA	NA	NA	NA
NZ_CP054001.1	Bacteroides fragilis strain FDAARGOS_763 plasmid unnamed1, complete	CRC	0.0112109	0.00342144	0.00105043	6	2.15386e-05	4.36748e-05	0.381193	31.1351	1.45212	18.4337	16.9771	27.3851	10.2308	11.8755	15.0978	1	0.660828	0.011883	0.0160825	0.00284055	0.0180055	0.0199736	0.00859804	NA	0.0207229	NA	NA	0.0247679	NA
NZ_MW448186.1	Bacteroides fragilis strain Q11 plasmid pBFQ11c, complete sequence.	CRC	0.00423674	0.00172612	0.0141086	6	0	1.11312e-05	0.729595	0	1	36.1986	9.62678	14.1854	11.5099	15.3241	13.1552	1	0.660828	0.00407702	0.00456684	-0.00174881	0.00706159	0.00813465	0.00387689	NA	NA	NA	NA	NA	NA
NZ_CP018938.1	Bacteroides fragilis strain Q1F2 plasmid Q1F2-p1, complete	CRC	0.00684319	0.00281356	0.0150068	6	2.11443e-05	2.92925e-05	0.0876804	47.1351	1.89161	15.904	20.2129	26.0759	18.4328	11.335	8.03933	1	0.660828	0.00224941	0.00991772	0.000554818	0.00640924	0.0215712	0.00882666	NA	0.0206817	NA	NA	0.00251506	NA
NZ_CP059412.1	Bacteroides sp. CACC 737 plasmid pCACC737_6, complete sequence.	CRC	0.00289995	0.00140821	0.0394646	6	0	7.12866e-06	0.525752	0	1	21.0132	22.2595	32.5671	7.72413	6.94788	9.48821	1	0.660828	0.00421725	0.00335819	-0.000206582	0.00374908	0.0110824	0.00288732	NA	NA	NA	NA	0.040335	NA
NZ_CP072238.1	Bacteroides uniformis strain CL06T06C18 plasmid pMMCAT_BuniCL06T06,	CRC	0.00528047	0.00229496	0.0213976	6	7.07432e-07	1.92096e-05	0.456235	2.06071	1.02104	14.8928	21.7459	38.3818	8.75848	7.85883	8.36212	1	0.660828	-0.000926882	0.0124581	0.00652675	0.00347843	-0.00264049	0.00128143	NA	0.0110837	NA	NA	NA	NA
NC_015053.1	Bifidobacterium longum subsp. infantis 157F plasmid p157F-NC1,	CRC	-0.00178739	0.000867026	0.0392539	5	8.26511e-07	2.69191e-06	0.432018	19.7464	1.24605	54.4539	NA	24.5253	5.01333	6.8575	9.15001	1	0.660828	-0.000744301	NA	-0.00211443	-0.00217293	-0.005829	-0.00387821	NA	NA	NA	NA	NA	NA
NC_017220.1	Bifidobacterium longum subsp. longum KACC 91563 plasmid BLNIAS_P1,	CRC	-0.00205271	0.000765855	0.00735602	4	0	2.04461e-06	0.845786	0	1	NA	NA	55.8742	5.48445	21.8375	16.8039	1	0.660828	NA	NA	-0.00204468	-0.00479381	-0.00152674	-0.00186828	NA	NA	0.0466052	NA	NA	NA
NZ_CP005918.1	Borrelia parkeri SLO plasmid unnamed clone Contig0068 map	CRC	-0.00164391	0.000766035	0.0318732	2	0	1.66198e-06	0.909332	0	1	NA	48.1693	51.8307	NA	NA	NA	1	0.660828	NA	-0.00155342	-0.00172801	NA	NA	NA	NA	NA	NA	NA	NA	NA
NZ_CP015630.1	Borrelia turicatae strain BTE5EL plasmid lp159.	CRC	-0.00112373	0.000518409	0.0316272	1	NA	NA	NA	NA	NA	NA	100	NA	NA	NA	NA	1	0.660828	NA	-0.00112373	NA	NA	NA	NA	NA	0.0316272	NA	NA	NA	NA
NZ_CP046933.1	Brachyspira hyodysenteriae strain Bh743-7x plasmid pBh743-7x,	CRC	-0.00133088	0.000644166	0.0403969	1	NA	NA	NA	NA	NA	NA	100	NA	NA	NA	NA	1	0.660828	NA	-0.00133088	NA	NA	NA	NA	NA	0.0403969	NA	NA	NA	NA
NZ_CP008817.1	Brucella anthropi strain OAB plasmid 1, complete sequence.	CRC	0.00070028	0.000317879	0.0275965	2	0	4.61596e-07	0.478552	0	1	NA	19.1441	80.8559	NA	NA	NA	1	0.660828	NA	0.00116322	0.000590671	NA	NA	NA	NA	NA	NA	NA	NA	NA
NZ_CP040609.1	Campylobacter sp. CFSAN093226 plasmid unnamed, complete sequence.	CRC	-0.00235736	0.0011189	0.0351303	2	0	4.38099e-06	0.73318	0	1	NA	28.1063	71.8937	NA	NA	NA	1	0.660828	NA	-0.0029674	-0.00211887	NA	NA	NA	NA	NA	NA	NA	NA	NA
NZ_CP011611.1	Citrobacter freundii strain CAV1321 plasmid pKPC_CAV1321-244,	CRC	0.000473313	0.000238216	0.0469329	3	0	2.71495e-07	0.757819	0	1	NA	15.8854	77.6322	6.48235	NA	NA	1	0.660828	NA	0.000276356	0.00046155	0.00109685	NA	NA	NA	NA	NA	NA	NA	NA
NZ_CP039328.1	Citrobacter portucalensis strain Effluent_1 plasmid unnamed1,	CRC	0.000961388	0.000356182	0.00695168	4	0	4.25109e-07	0.978421	0	1	28.4936	7.86643	51.6136	12.0263	NA	NA	1	0.660828	0.000937278	0.000495558	0.00098915	0.00120406	NA	NA	NA	NA	0.0466613	NA	NA	NA
NZ_CP056272.1	Citrobacter sp. RHBSTW-00881 plasmid pRHBSTW-00881_4, complete	CRC	-0.0012833	0.000633825	0.0428992	3	0	1.5687e-06	0.936343	0	1	NA	69.2229	NA	20.2496	NA	10.5275	1	0.660828	NA	-0.00120515	NA	-0.00120205	NA	-0.00195347	NA	NA	NA	NA	NA	NA
NZ_CP033726.1	Clavibacter michiganensis subsp. michiganensis strain UF1 plasmid	CRC	0.000943545	0.000437598	0.0316252	1	NA	NA	NA	NA	NA	NA	NA	100	NA	NA	NA	1	0.660828	NA	NA	0.000943545	NA	NA	NA	NA	NA	0.0316252	NA	NA	NA
NZ_LN908214.1	Clostridium beijerinckii isolate C. beijerinckii DSM 6423 plasmid	CRC	-0.00172727	0.000686919	0.0119195	4	0	1.53495e-06	0.784632	0	1	NA	32.614	29.2009	23.4852	14.6998	NA	1	0.660828	NA	-0.00254786	-0.000948957	-0.00120968	-0.0022797	NA	NA	0.035663	NA	NA	NA	NA
NZ_CP013709.1	Clostridium botulinum strain F634 plasmid pRSJ2_2, complete	CRC	0.0047933	0.00197919	0.0154414	2	0	1.21134e-05	0.929537	0	1	NA	35.3918	64.6082	NA	NA	NA	1	0.660828	NA	0.00455684	0.00492284	NA	NA	NA	NA	NA	0.0462102	NA	NA	NA
NZ_CP063817.1	Clostridium botulinum strain Stockholm plasmid p1, complete	CRC	-0.00113092	0.000526748	0.0317946	4	0	1.19653e-06	0.881039	0	1	NA	11.1445	68.3937	7.41824	13.0435	NA	1	0.660828	NA	-0.00183808	-0.000906682	-0.000732768	-0.00192894	NA	NA	NA	NA	NA	NA	NA
NZ_CP063818.1	Clostridium botulinum strain Stockholm plasmid pCN1, complete	CRC	-0.000448112	0.000221972	0.0435105	2	0	2.26931e-07	0.369948	0	1	NA	18.9401	81.0599	NA	NA	NA	1	0.660828	NA	-0.000859825	-0.000351913	NA	NA	NA	NA	NA	NA	NA	NA	NA
NZ_AP019717.1	Clostridium butyricum strain NBRC 13949 plasmid pCBU1, complete	CRC	-0.00417131	0.00142193	0.00335108	6	0	7.19299e-06	0.934457	0	1	23.8775	18.3693	36.0251	4.50408	9.45259	7.77148	1	0.660828	-0.00426867	-0.00662066	-0.00368649	-0.00140832	-0.00105485	-0.00572204	NA	0.0476357	NA	NA	NA	NA
NZ_MK275627.1	Clostridium perfringens strain JXJA17 plasmid p9, complete	CRC	-0.000548538	0.000270631	0.0426737	2	0	2.82591e-07	0.433732	0	1	NA	24.1669	75.8331	NA	NA	NA	1	0.660828	NA	-0.000923821	-0.000428941	NA	NA	NA	NA	NA	NA	NA	NA	NA
NC_022778.1	Clostridium tetani 12124569 plasmid p12124569, complete sequence.	CRC	-0.00164211	0.00081975	0.045157	4	1.45856e-06	2.17705e-06	0.165114	56.4968	2.29868	NA	13.1767	31.1703	26.2381	29.4148	NA	1	0.660828	NA	-0.0054442	-0.00141348	-0.000896114	-0.000846644	NA	NA	0.00488861	NA	NA	NA	NA
NZ_CP039289.1	Cupriavidus necator H16 plasmid pHG1, complete sequence.	CRC	-0.00105212	0.000449693	0.019302	5	0	7.03508e-07	0.838783	0	1	25.6341	10.055	23.9381	23.9647	NA	16.4081	1	0.660828	-0.00106397	0.000154754	-0.00177506	-0.000783957	NA	-0.00111016	NA	NA	NA	NA	NA	NA
NC_013940.1	Deferribacter desulfuricans SSM1 megaplasmid pDF308, complete	CRC	-0.000846283	0.000387361	0.0289082	3	0	4.60885e-07	0.99281	0	1	NA	36.6065	48.1791	NA	15.2144	NA	1	0.660828	NA	-0.000872496	-0.000801463	NA	-0.000925139	NA	NA	NA	NA	NA	NA	NA
NC_008010.2	Deinococcus geothermalis DSM 11300 plasmid pDGEO01, complete	CRC	-0.00154208	0.00077661	0.0470721	3	0	1.93232e-06	0.754902	0	1	NA	17.2609	53.9009	NA	NA	28.8381	1	0.660828	NA	-0.00279417	-0.00119242	NA	NA	-0.00144617	NA	NA	NA	NA	NA	NA
NZ_AP021877.1	Desulfosarcina ovata subsp. sediminis strain 28bB2T plasmid Do28_1,	CRC	-0.00130932	0.000655533	0.0457893	2	0	1.34494e-06	0.346647	0	1	NA	34.4853	65.5147	NA	NA	NA	1	0.660828	NA	-0.00215965	-0.000861722	NA	NA	NA	NA	NA	NA	NA	NA	NA
NZ_CP017991.1	Enterobacter cloacae complex sp. ECNIH7 plasmid pENT-1ac, complete	CRC	0.000587518	0.000294302	0.0458998	2	0	5.99131e-07	0.474859	0	1	NA	11.5582	88.4418	NA	NA	NA	1	0.660828	NA	0.00116927	0.000511491	NA	NA	NA	NA	NA	NA	NA	NA	NA
NZ_CP017473.1	Enterobacter cloacae strain M12X01451 plasmid pM12X01451, complete	CRC	-0.000832327	0.000299905	0.00551501	2	0	2.61693e-07	0.864338	0	1	NA	41.6516	58.3484	NA	NA	NA	1	0.660828	NA	-0.000892974	-0.000789035	NA	NA	NA	NA	NA	0.045092	NA	NA	NA
NZ_CP047743.1	Enterobacter hormaechei strain Eho-4 plasmid pEcl4-3, complete	CRC	0.000557211	0.00027574	0.0433024	3	0	2.36604e-07	0.832381	0	1	49.7934	17.5432	32.6633	NA	NA	NA	1	0.660828	0.000390764	0.000682731	0.000743535	NA	NA	NA	NA	NA	NA	NA	NA	NA
NZ_CP010380.1	Enterobacter hormaechei subsp. hormaechei strain 34983 plasmid	CRC	-0.000388981	0.000189208	0.0397981	5	0	1.39762e-07	0.53879	0	1	21.3652	8.25961	67.7355	1.05614	1.58356	NA	1	0.660828	-0.000409341	-0.00126924	-0.000233134	-0.00157123	-0.00140069	NA	NA	NA	NA	NA	NA	NA
NZ_CP060738.1	Enterobacter roggenkampii isolate enterobacter cloacae plasmid	CRC	-0.000617556	0.000311087	0.0471272	6	5.61818e-08	3.48708e-07	0.333206	8.68502	1.09511	24.3512	4.29772	45.1049	9.60138	7.19908	9.44567	1	0.660828	5.68564e-06	-0.00342581	-0.000424034	-0.000832574	-0.00149407	-0.000984055	NA	0.0220213	NA	NA	NA	NA
NZ_CP053230.1	Enterocloster bolteae strain CBBP-2 plasmid pCbo51, complete	CRC	0.00181418	0.000575703	0.00162578	6	0	1.21039e-06	0.636632	0	1	7.99046	7.3342	18.4561	28.4074	18.9904	18.8214	1	0.660828	0.00241499	0.00535172	0.00130268	0.00126627	0.00199472	0.001327	NA	0.0127778	NA	NA	NA	NA
NZ_CP069521.1	Enterocloster bolteae strain FDAARGOS_1231 plasmid unnamed,	CRC	0.00219161	0.000838372	0.00894551	6	2.92212e-07	2.55212e-06	0.334111	6.39996	1.06838	6.42071	7.84661	18.1671	40.0712	19.377	8.11733	1	0.660828	0.00877906	0.00458967	0.00187625	0.0014174	0.00179713	0.000132368	0.00776559	NA	NA	NA	NA	NA
NZ_KY270848.1	Enterococcus faecalis strain 2 plasmid pGTC2, complete sequence.	CRC	-0.000620539	0.000275384	0.0242365	3	0	2.85207e-07	0.724022	0	1	NA	20.0608	66.6177	NA	13.3215	NA	1	0.660828	NA	-0.00103644	-0.000478832	NA	-0.000702879	NA	NA	NA	NA	NA	NA	NA
NZ_LR135270.1	Enterococcus faecium isolate E7196 plasmid 1.	CRC	-0.00827707	0.00413469	0.0453002	6	4.88086e-05	6.19899e-05	0.0773206	55.9211	2.26866	19.1052	24.0114	30.0595	9.53608	10.0243	7.26353	1	0.660828	-0.00716427	-0.00200659	-0.000676271	-0.0179269	-0.0238363	-0.0292457	NA	NA	NA	NA	0.0328732	0.0346391
NZ_CP038176.1	Enterococcus faecium strain HN11 plasmid pHN11, complete sequence.	CRC	-0.000566464	0.000257518	0.0278276	2	0	2.67341e-07	0.712495	0	1	NA	22.6873	77.3127	NA	NA	NA	1	0.660828	NA	-0.000741646	-0.000515058	NA	NA	NA	NA	NA	NA	NA	NA	NA
NZ_CP030779.2	Escherichia albertii strain 05-3106 plasmid unnamed1, complete	CRC	0.00171976	0.000852903	0.0453946	1	NA	NA	NA	NA	NA	NA	100	NA	NA	NA	NA	1	0.660828	NA	0.00171976	NA	NA	NA	NA	NA	0.0453946	NA	NA	NA	NA
NC_017627.1	Escherichia coli 042 plasmid pAA, complete sequence.	CRC	-0.000692328	0.000300998	0.0214421	4	0	6.74103e-07	0.76493	0	1	6.69718	4.87596	84.6663	NA	3.76052	NA	1	0.660828	-0.000487866	-0.00206813	-0.000649176	NA	-0.000244139	NA	NA	NA	0.047837	NA	NA	NA
NZ_LT906558.1	Escherichia coli isolate E. coli RL465 plasmid III.	CRC	0.00428266	0.00175621	0.0147448	6	7.22205e-06	1.14489e-05	0.136172	41.0332	1.69587	13.4039	12.7975	30.4113	8.54906	16.9101	17.9281	1	0.660828	0.00786695	0.00714793	0.00158476	0.0112098	-0.00152433	0.00630804	0.0491009	NA	NA	0.0392794	NA	0.0485297
NZ_CP033632.1	Escherichia coli isolate ECCNB12-2 plasmid pTB-nb1, complete	CRC	0.00085289	0.000404164	0.0348363	4	0	5.43333e-07	0.847174	0	1	14.0357	25.7671	44.1279	16.0693	NA	NA	1	0.660828	0.000914685	0.000248304	0.00106643	0.00118196	NA	NA	NA	NA	NA	NA	NA	NA
NZ_LR898877.1	Escherichia coli isolate MSB1_4I-sc-2280412 plasmid 4, complete	CRC	0.000885323	0.000438982	0.0437203	5	0	1.04488e-06	0.792434	0	1	11.992	NA	77.2063	2.88935	4.74779	3.1646	1	0.660828	0.000676233	NA	0.000849727	0.00409687	0.000472625	0.000233063	NA	NA	NA	NA	NA	NA
NC_024961.1	Escherichia coli plasmid pIS15_43, complete sequence.	CRC	-0.0010898	0.000517307	0.0366679	1	NA	NA	NA	NA	NA	NA	100	NA	NA	NA	NA	1	0.660828	NA	-0.0010898	NA	NA	NA	NA	NA	0.0366679	NA	NA	NA	NA
NZ_CP041553.1	Escherichia coli strain 144 plasmid p2175-3.	CRC	0.000653674	0.00027129	0.0159741	5	0	2.45536e-07	0.938374	0	1	5.07698	32.164	51.9071	4.92744	5.92449	NA	1	0.660828	0.000391788	0.00049608	0.000641026	0.00143273	0.00119654	NA	NA	NA	NA	NA	NA	NA
NZ_CP027357.1	Escherichia coli strain 2013C-4991 plasmid unnamed2.	CRC	-0.000554622	0.000272079	0.0415039	3	0	2.32219e-07	0.601892	0	1	28.714	21.0236	50.2624	NA	NA	NA	1	0.660828	-0.000507748	-7.43911e-05	-0.00078227	NA	NA	NA	NA	NA	0.042127	NA	NA	NA
NZ_CP041540.1	Escherichia coli strain 73 plasmid p2766-2.	CRC	0.00140711	0.000679051	0.0382495	6	0	1.76642e-06	0.941738	0	1	8.75226	5.63549	51.2542	9.46382	7.16842	17.7258	1	0.660828	0.00148783	-0.000588493	0.00103443	0.00197606	0.00260595	0.00229072	NA	NA	NA	NA	NA	NA
NZ_CP024297.1	Escherichia coli strain 90-9276 plasmid unnamed1.	CRC	0.000850997	0.000418232	0.0418759	5	0	6.54892e-07	0.801444	0	1	21.0576	7.37032	56.9598	NA	6.27627	8.33599	1	0.660828	0.000682661	0.0014702	0.000561516	NA	0.00252214	0.00144857	NA	NA	NA	NA	NA	NA
NZ_CP058305.1	Escherichia coli strain AH65 plasmid pAH65-3.	CRC	0.00104372	0.000527283	0.0477685	3	0	8.41388e-07	0.891515	0	1	43.2517	44.4108	NA	NA	12.3375	NA	1	0.660828	0.00111089	0.000820547	NA	NA	0.00161157	NA	NA	NA	NA	NA	NA	NA
NZ_CP035338.1	Escherichia coli strain BR29-DEC plasmid unnamed4.	CRC	0.00126418	0.000575547	0.028058	6	0	1.31101e-06	0.980503	0	1	6.90503	4.59703	57.0381	6.30508	7.54264	17.6121	1	0.660828	0.00118648	-0.00078389	0.0014951	0.000773565	0.000996912	0.00137144	NA	NA	NA	NA	NA	NA
NZ_CP012491.1	Escherichia coli strain CFSAN004176 plasmid pCFSAN004176P_03,	CRC	0.000815504	0.00039577	0.0393461	2	0	1.18231e-06	0.667074	0	1	NA	89.5375	NA	NA	10.4625	NA	1	0.660828	NA	0.000757308	NA	NA	0.00131355	NA	NA	NA	NA	NA	NA	NA
NZ_CP031136.1	Escherichia coli strain CFSAN064035 plasmid pGMI17-003_2, complete	CRC	-0.00140726	0.000616771	0.0237953	1	NA	NA	NA	NA	NA	NA	100	NA	NA	NA	NA	1	0.660828	NA	-0.00140726	NA	NA	NA	NA	NA	0.0237953	NA	NA	NA	NA
NZ_CP032079.1	Escherichia coli strain CT30 plasmid p.CT30-P1, complete sequence.	CRC	0.00124114	0.000597229	0.037695	3	6.92157e-09	1.08857e-06	0.426557	0.61722	1.00621	20.042	44.605	NA	NA	35.353	NA	1	0.660828	0.0027569	0.000692052	NA	NA	0.00107462	NA	0.0396932	NA	NA	NA	NA	NA
NZ_CP048292.1	Escherichia coli strain CVM N18EC0432 plasmid pN18EC0432-5,	CRC	0.00236257	0.000849606	0.00542289	6	0	3.19965e-06	0.777073	0	1	7.40967	3.82412	63.6496	5.98549	10.1249	9.00624	1	0.660828	0.00353047	0.00401255	0.00160046	0.00678358	0.00235407	0.00315849	NA	NA	NA	NA	NA	NA
NZ_CP010135.1	Escherichia coli strain D1 plasmid A, complete sequence.	CRC	0.00435361	0.00188942	0.021211	6	4.17374e-06	1.33824e-05	0.536856	18.7743	1.23114	12.4859	15.9054	41.2218	10.5685	8.06043	11.758	1	0.660828	0.00837748	0.00233351	0.00138465	0.00994344	0.00762174	0.00595728	NA	NA	NA	NA	NA	NA
NZ_CP069708.1	Escherichia coli strain EA7 plasmid pTA7-1, complete sequence.	CRC	-0.00222636	0.00105215	0.0358531	1	NA	NA	NA	NA	NA	NA	100	NA	NA	NA	NA	1	0.660828	NA	-0.00222636	NA	NA	NA	NA	NA	0.0358531	NA	NA	NA	NA
NZ_CP073362.1	Escherichia coli strain EC11 plasmid plas2, complete sequence.	CRC	0.00126075	0.000607528	0.0379672	5	0	1.33773e-06	0.774524	0	1	8.64988	4.18454	58.9284	24.4789	3.75832	NA	1	0.660828	0.00176301	-0.00254904	0.00141491	0.0014395	0.000765176	NA	NA	NA	NA	NA	NA	NA
NZ_CP018956.1	Escherichia coli strain Ecol_316 plasmid pEC316_KPC, complete	CRC	0.00120009	0.000595355	0.043825	6	0	2.03637e-06	0.973904	0	1	2.95001	2.93456	76.2418	3.15291	7.05519	7.66548	1	0.660828	0.00177006	0.00169406	0.000937098	0.00273409	0.00267263	0.00142117	NA	NA	NA	NA	NA	NA
NZ_CP019022.1	Escherichia coli strain Ecol_881 plasmid pEC881_7, complete	CRC	-0.00118672	0.000564442	0.0370401	1	NA	NA	NA	NA	NA	NA	100	NA	NA	NA	NA	1	0.660828	NA	-0.00118672	NA	NA	NA	NA	NA	0.0370401	NA	NA	NA	NA
NZ_CP019011.1	Escherichia coli strain Ecol_AZ161 plasmid pECAZ161_1, complete	CRC	-0.000781223	0.000397906	0.0496073	4	0	5.24609e-07	0.59488	0	1	27.2654	13.9244	43.9212	NA	14.889	NA	1	0.660828	-0.000281216	-0.0020306	-0.000634701	NA	-0.000960653	NA	NA	NA	NA	NA	NA	NA
NZ_LT985303.1	Escherichia coli strain ECOR 39 plasmid RCS82_pII, complete	CRC	0.00223067	0.00109178	0.0410379	2	0	3.53171e-06	0.717624	0	1	NA	60.6512	NA	NA	NA	39.3488	1	0.660828	NA	0.00254869	NA	NA	NA	0.00174048	NA	NA	NA	NA	NA	NA
NZ_CP054216.1	Escherichia coli strain EcPF40 plasmid p2, complete sequence.	CRC	-0.000759479	0.000384584	0.0482905	3	0	4.53857e-07	0.736616	0	1	47.7204	36.6513	15.6284	NA	NA	NA	1	0.660828	-0.000556724	-0.000736831	-0.00143169	NA	NA	NA	NA	NA	NA	NA	NA	NA
NZ_CP063485.1	Escherichia coli strain EM03-18-08 plasmid pEM03-18-08_2, complete	CRC	0.00234585	0.000961022	0.0146469	6	0	3.64019e-06	0.676067	0	1	9.36504	7.80763	51.7902	8.52695	9.28161	13.2286	1	0.660828	0.00446731	-0.00167378	0.00173841	0.00566294	0.00280587	0.00313364	NA	NA	NA	NA	NA	NA
NZ_CP060068.1	Escherichia coli strain G5 plasmid pSYM9, complete sequence.	CRC	-0.000920016	0.000440535	0.0367612	2	0	6.07283e-06	0.38244	0	1	2.31323	97.6868	NA	NA	NA	NA	1	0.660828	-0.0034204	-0.000860807	NA	NA	NA	NA	NA	NA	NA	NA	NA	NA
NZ_CP034740.1	Escherichia coli strain L65 plasmid pL65-4, complete sequence.	CRC	0.00165893	0.00051012	0.00114581	6	0	1.09936e-06	0.740003	0	1	10.9123	3.07087	62.3629	4.84999	5.63719	13.1668	1	0.660828	0.000852531	-0.000316664	0.00162803	0.00476406	0.00255754	0.00140583	NA	NA	0.0120877	0.0421454	NA	NA
NZ_CP019909.1	Escherichia coli strain MDR_56 plasmid unnamed3, complete sequence.	CRC	0.00124557	0.000538719	0.020772	2	0	1.07413e-06	0.51731	0	1	25.7209	74.2791	NA	NA	NA	NA	1	0.660828	0.00183835	0.00104031	NA	NA	NA	NA	NA	NA	NA	NA	NA	NA
NZ_CP051739.1	Escherichia coli strain SCU-105 plasmid pSCU-105-1, complete	CRC	0.000957698	0.000438824	0.0290787	5	0	6.6929e-07	0.876667	0	1	27.8511	7.66153	55.9977	NA	4.66682	3.82293	1	0.660828	0.00115053	0.000501435	0.000730083	NA	0.00163076	0.00297966	NA	NA	NA	NA	NA	NA
NZ_CP051741.1	Escherichia coli strain SCU-105 plasmid pSCU-105-3, complete	CRC	0.00214739	0.000993927	0.0307331	3	0	3.01197e-06	0.413086	0	1	17.869	37.3964	NA	NA	44.7346	NA	1	0.660828	0.000210842	0.0037331	NA	NA	0.00159534	NA	NA	0.0228927	NA	NA	NA	NA
NZ_CP051736.1	Escherichia coli strain SCU-108 plasmid pSCU-108-1, complete	CRC	0.00108298	0.000524674	0.0390082	2	0	1.23727e-06	0.772342	0	1	NA	NA	80.4425	19.5575	NA	NA	1	0.660828	NA	NA	0.00100813	0.00139083	NA	NA	NA	NA	NA	NA	NA	NA
NZ_CP051721.1	Escherichia coli strain SCU-116 plasmid pSCU-116-2, complete	CRC	-0.00142033	0.000628594	0.0238497	2	0	1.21073e-06	0.519697	0	1	63.8676	36.1324	NA	NA	NA	NA	1	0.660828	-0.00111594	-0.00195838	NA	NA	NA	NA	NA	NA	NA	NA	NA	NA
NZ_CP073770.1	Escherichia coli strain SH19PTE6 plasmid pYUSHP6-3, complete	CRC	0.00113116	0.000509041	0.0262732	4	0	1.26914e-06	0.549442	0	1	9.02474	6.07351	73.8812	NA	11.0205	NA	1	0.660828	0.00280447	0.000103448	0.000829659	NA	0.00234855	NA	NA	NA	NA	NA	NA	NA
NZ_AP022090.1	Escherichia coli strain WP4-S18-ESBL-07 plasmid pWP4-S18-ESBL-07_3,	CRC	-0.00130097	0.000616905	0.0349565	4	2.93106e-07	1.56048e-06	0.391239	13.9225	1.16174	5.50827	14.7167	66.6808	NA	13.0943	NA	1	0.660828	0.000626181	-0.00323171	-0.000873256	NA	-0.00211973	NA	NA	0.0343097	NA	NA	NA	NA
NZ_CP047462.1	Escherichia coli strain ZF34 plasmid pZF34-7kb, complete sequence.	CRC	-0.00190877	0.000886616	0.0327906	1	NA	NA	NA	NA	NA	NA	100	NA	NA	NA	NA	1	0.660828	NA	-0.00190877	NA	NA	NA	NA	NA	0.0327906	NA	NA	NA	NA
NC_017639.1	Escherichia coli UMNK88 plasmid pUMNK88_K88, complete sequence.	CRC	0.00166156	0.000485942	0.000627926	4	4.10839e-08	7.72118e-07	0.433186	4.28745	1.0448	23.1222	25.1542	33.3375	18.386	NA	NA	1	0.660828	0.00197085	0.000513672	0.00250863	0.00130715	NA	NA	0.0478924	NA	0.00226872	NA	NA	NA
NC_023287.1	Exiguobacterium sp. S3-2 plasmid pMC1, complete sequence.	CRC	-0.002848	0.00137323	0.0380844	6	1.28558e-06	7.01277e-06	0.389422	11.204	1.12618	21.2342	14.6183	27.6684	14.322	9.75736	12.3998	1	0.660828	-0.00322982	-0.00840744	-0.0030047	-0.00229238	0.00352674	-0.000948388	NA	0.0146536	NA	NA	NA	NA
NC_010371.1	Finegoldia magna ATCC 29328 plasmid pFMC, complete sequence.	CRC	-0.00571731	0.00270445	0.0345119	6	1.28955e-05	2.64399e-05	0.449794	30.6604	1.44218	17.6511	22.6915	34.975	7.62565	9.65922	7.39748	1	0.660828	-0.00654423	-0.00781906	-0.000698096	-0.0123729	-0.0140348	-0.00330649	NA	NA	NA	NA	NA	NA
NZ_CP013332.1	Fusobacterium hwasookii ChDC F174 plasmid unnamed1, complete	CRC	0.000661323	0.000265976	0.0129042	3	0	2.84858e-07	0.787948	0	1	16.429	13.8038	69.7673	NA	NA	NA	1	0.660828	0.000928956	0.00095334	0.000540524	NA	NA	NA	NA	NA	NA	NA	NA	NA
NZ_AP017969.1	Fusobacterium varium strain Fv113-g1 plasmid pFV113-g1-1, complete	CRC	0.00316591	0.00128618	0.0138361	6	4.76863e-06	6.18285e-06	0.0857942	50.3099	2.01247	12.3478	14.5383	18.077	24.4079	20.0845	10.5445	1	0.660828	0.00780128	0.00731372	0.00267943	0.00166157	-0.000448166	0.003219	0.00855603	0.00501164	NA	NA	NA	NA
NZ_AP017970.1	Fusobacterium varium strain Fv113-g1 plasmid pFV113-g1-2, complete	CRC	0.00304127	0.00134954	0.0242242	5	4.57184e-06	6.40646e-06	0.0908902	51.3712	2.05639	14.7843	16.3902	19.9567	NA	22.2688	26.6	1	0.660828	0.00749679	0.00495751	0.0043142	NA	-0.000636831	0.00150832	0.00767861	NA	0.0438412	NA	NA	NA
NZ_CP011949.1	Haloferax gibbonsii strain ARA6 plasmid pHG2, complete sequence.	CRC	-0.000621022	0.000310515	0.0455034	2	0	3.98412e-07	0.988381	0	1	NA	21.9157	78.0843	NA	NA	NA	1	0.660828	NA	-0.000612487	-0.000623418	NA	NA	NA	NA	NA	NA	NA	NA	NA
NC_013744.1	Haloterrigena turkmenica DSM 5511 plasmid pHTUR01, complete	CRC	-0.00246428	0.00108857	0.0235878	2	7.76985e-07	3.96034e-06	0.239421	27.7457	1.384	NA	30.3978	69.6022	NA	NA	NA	1	0.660828	NA	-0.00411148	-0.00174489	NA	NA	NA	NA	0.0211772	NA	NA	NA	NA
NZ_AP018559.1	Hydrogenophilus thermoluteolus strain TH-1 plasmid pTH1, complete	CRC	-0.00108595	0.000537802	0.0434621	2	0	1.01516e-06	0.952609	0	1	NA	27.9689	72.0311	NA	NA	NA	1	0.660828	NA	-0.00113724	-0.00106603	NA	NA	NA	NA	NA	NA	NA	NA	NA
NC_009806.1	Kineococcus radiotolerans SRS30216 = ATCC BAA-149 plasmid pKRAD01,	CRC	-0.00167056	0.000833366	0.0466527	1	NA	NA	NA	NA	NA	NA	100	NA	NA	NA	NA	1	0.660828	NA	-0.00167056	NA	NA	NA	NA	NA	0.0466527	NA	NA	NA	NA
NZ_LR890315.1	Klebsiella oxytoca isolate MSB1_10D-sc-2280340 plasmid 4, complete	CRC	0.00783886	0.0039541	0.0474272	6	6.00842e-05	5.88523e-05	0.0035997	68.7303	3.19798	16.6444	17.9795	23.3975	12.9367	12.6106	16.4312	1	0.660828	0.0187084	0.0068963	-0.00239874	0.0141788	-0.000440803	0.0138005	0.00152065	NA	NA	NA	NA	0.0217537
NZ_CP050835.1	Klebsiella pneumoniae strain Bckp021 plasmid pBckp021-1, complete	CRC	-0.000810965	0.000291996	0.00548105	3	0	2.87129e-07	0.976208	0	1	10.662	28.2156	61.1225	NA	NA	NA	1	0.660828	-0.000894249	-0.000890183	-0.000759868	NA	NA	NA	NA	NA	0.0425155	NA	NA	NA
NZ_CP024708.1	Klebsiella pneumoniae strain cr-hvkp3 plasmid pPUTH1, complete	CRC	-0.00212074	0.000976237	0.0298282	2	0	2.80793e-06	0.676116	0	1	60.0006	39.9994	NA	NA	NA	NA	1	0.660828	-0.00178775	-0.00262025	NA	NA	NA	NA	NA	NA	NA	NA	NA	NA
NZ_CP069846.1	Klebsiella pneumoniae strain FDAARGOS_1305 plasmid unnamed3,	CRC	0.000556451	0.000259672	0.0321212	4	9.89648e-09	2.19232e-07	0.433448	3.25234	1.03362	46.0344	8.2877	32.5781	NA	13.0997	NA	1	0.660828	0.000369567	-0.000495921	0.00100528	NA	0.000762779	NA	NA	NA	0.0240457	NA	NA	NA
NZ_CP061977.1	Klebsiella pneumoniae strain IR5086 plasmid unnamed2, complete	CRC	-0.00114774	0.000392761	0.00347519	3	0	6.52188e-07	0.558879	0	1	NA	12.8581	71.9096	NA	NA	15.2323	1	0.660828	NA	-0.00225045	-0.00098052	NA	NA	-0.00100634	NA	0.0415027	0.0348357	NA	NA	NA
NZ_CP012989.1	Klebsiella pneumoniae strain KpN01 plasmid pKpN01-SIL, complete	CRC	0.00088283	0.000396733	0.0260644	2	0	8.72635e-07	0.722539	0	1	NA	15.0058	84.9942	NA	NA	NA	1	0.660828	NA	0.00121808	0.00082364	NA	NA	NA	NA	NA	NA	NA	NA	NA
NZ_LR890292.1	Klebsiella pneumoniae strain KSB1_1B plasmid 2, complete sequence.	CRC	0.000759442	0.000352795	0.0313467	3	0	5.75004e-07	0.89575	0	1	NA	14.8396	75.5541	NA	9.60637	NA	1	0.660828	NA	0.000872468	0.000678433	NA	0.00122198	NA	NA	NA	NA	NA	NA	NA
NZ_CP035204.1	Klebsiella pneumoniae strain LH94 plasmid pLH94-8, complete	CRC	-0.000710455	0.000337548	0.0353128	2	0	3.31215e-07	0.72569	0	1	NA	41.782	58.218	NA	NA	NA	1	0.660828	NA	-0.000850256	-0.000610123	NA	NA	NA	NA	NA	NA	NA	NA	NA
NZ_CP025642.1	Klebsiella pneumoniae strain LS355 plasmid pKP7.	CRC	-0.00104271	0.000488697	0.0328711	2	0	1.10008e-06	0.590208	0	1	18.9374	81.0626	NA	NA	NA	NA	1	0.660828	-0.00158722	-0.000915507	NA	NA	NA	NA	NA	NA	NA	NA	NA	NA
NZ_CP025640.1	Klebsiella pneumoniae strain LS357 plasmid pKP9.	CRC	0.000862593	0.000434187	0.0469572	3	0	9.7533e-07	0.703252	0	1	5.99485	14.2486	79.7565	NA	NA	NA	1	0.660828	-1.43541e-05	0.00162444	0.000792404	NA	NA	NA	NA	NA	NA	NA	NA	NA
NZ_AP018582.1	Klebsiella pneumoniae strain MH13-055M plasmid pMH13-055M_1,	CRC	-0.000416342	0.000208505	0.0458473	2	0	1.38462e-07	0.818443	0	1	NA	33.2721	66.7279	NA	NA	NA	1	0.660828	NA	-0.000348562	-0.000450139	NA	NA	NA	NA	NA	NA	NA	NA	NA
NZ_AP018583.1	Klebsiella pneumoniae strain MH16-390M plasmid pMH16-390M_1,	CRC	-0.000822146	0.000359339	0.022141	2	0	3.6588e-07	0.898041	0	1	NA	47.8751	52.1249	NA	NA	NA	1	0.660828	NA	-0.000870191	-0.000778019	NA	NA	NA	NA	NA	NA	NA	NA	NA
NZ_CP057036.1	Klebsiella pneumoniae strain RHB39-C24 plasmid pRHB39-C24_3,	CRC	-0.00102633	0.000483482	0.0337723	2	0	2.8801e-06	0.623857	0	1	NA	93.8873	NA	NA	NA	6.11267	1	0.660828	NA	-0.000965829	NA	NA	NA	-0.00195553	NA	NA	NA	NA	NA	NA
NZ_CP031717.1	Klebsiella pneumoniae strain SCKP020003 plasmid p1_020003, complete	CRC	0.00113408	0.00056594	0.0450829	2	0	9.06619e-07	0.990363	0	1	48.6051	51.3949	NA	NA	NA	NA	1	0.660828	0.00112705	0.00114072	NA	NA	NA	NA	NA	NA	NA	NA	NA	NA
NZ_CP058961.1	Klebsiella pneumoniae strain ZZW20 plasmid pZZW20-108K, complete	CRC	-0.00182747	0.000758394	0.0159675	2	0	2.43468e-06	0.385794	0	1	78.802	21.198	NA	NA	NA	NA	1	0.660828	-0.00148633	-0.00309562	NA	NA	NA	NA	NA	NA	NA	NA	NA	NA
NZ_CP033948.1	Klebsiella pneumoniae subsp. pneumoniae strain ARLG-3135 plasmid	CRC	-0.00117738	0.000600403	0.0498819	3	0	1.21263e-06	0.814804	0	1	59.2148	25.8854	NA	NA	14.8999	NA	1	0.660828	-0.00109918	-0.00084833	NA	NA	-0.00205977	NA	NA	NA	NA	NA	NA	NA
NZ_CP040599.1	Klebsiella pneumoniae subsp. pneumoniae strain KpvST15_NDM plasmid	CRC	-0.00176502	0.000873427	0.0449278	1	NA	NA	NA	NA	NA	NA	100	NA	NA	NA	NA	1	0.660828	NA	-0.00176502	NA	NA	NA	NA	NA	0.0449278	NA	NA	NA	NA
NZ_CP068687.1	Klebsiella pneumoniae subsp. pneumoniae strain RJBSI76-pV plasmid	CRC	0.00155544	0.000660245	0.0184802	5	4.96352e-07	1.55426e-06	0.349032	22.0137	1.28228	17.8764	12.3041	41.4515	13.7865	14.5815	NA	1	0.660828	0.00333967	0.000698576	0.000738283	0.00332218	0.000743627	NA	0.0174879	NA	NA	0.0443416	NA	NA
NZ_CP029598.1	Klebsiella quasipneumoniae subsp. similipneumoniae strain ATCC	CRC	-0.000681286	0.000313905	0.0299796	3	0	5.1792e-07	0.630601	0	1	NA	6.91569	79.759	13.3253	NA	NA	1	0.660828	NA	0.000423807	-0.000768321	-0.000733872	NA	NA	NA	NA	0.0293626	NA	NA	NA
NZ_CP017281.1	Klebsiella variicola strain GJ1 plasmid pKPGJ-1b, complete	CRC	0.000669099	0.000297154	0.0243416	2	0	3.94107e-07	0.787845	0	1	NA	19.7392	80.2608	NA	NA	NA	1	0.660828	NA	0.000507849	0.000708756	NA	NA	NA	NA	NA	0.033179	NA	NA	NA
NZ_CP065163.1	Klebsiella variicola strain KPN029 plasmid unnamed1, complete	CRC	0.000514165	0.000223997	0.0217098	5	0	1.6629e-07	0.673846	0	1	33.3275	6.194	49.0544	6.6825	NA	4.74163	1	0.660828	0.000388009	-0.000599954	0.000622482	0.00101582	NA	0.00102868	NA	NA	NA	NA	NA	NA
NZ_CP012657.1	Lactiplantibacillus plantarum strain HFC8 isolate Lactobacillus	CRC	-0.000866886	0.000332955	0.0092246	2	0	4.29374e-07	0.970502	0	1	NA	24.0319	75.9681	NA	NA	NA	1	0.660828	NA	-0.000844995	-0.000873811	NA	NA	NA	NA	NA	0.0226578	NA	NA	NA
NZ_CP047143.1	Lactobacillus crispatus strain C25 plasmid unnamed, complete	CRC	0.000532645	0.000246661	0.0308174	2	0	1.98816e-07	0.580069	0	1	NA	68.3335	31.6665	NA	NA	NA	1	0.660828	NA	0.000439742	0.000733122	NA	NA	NA	NA	NA	NA	NA	NA	NA
NZ_CP008840.1	Lactobacillus gasseri DSM 14869 plasmid pEB01-2, complete sequence.	CRC	0.00117604	0.000486233	0.0155771	6	0	8.20819e-07	0.851366	0	1	25.0589	6.09276	47.9459	2.08803	3.2287	15.5857	1	0.660828	0.00169565	0.000298046	0.00126299	-0.00237846	-0.000460755	0.00123163	NA	NA	NA	NA	NA	NA
NC_007191.1	Lactococcus cremoris plasmid pAG6, complete sequence.	CRC	0.000446836	0.000193828	0.0211488	4	0	1.43435e-07	0.809844	0	1	16.3155	16.3502	64.3937	NA	2.9406	NA	1	0.660828	0.000479863	0.000706978	0.000337407	NA	0.00121344	NA	NA	NA	NA	NA	NA	NA
NZ_CP032437.1	Lactococcus cremoris strain B26 plasmid pB26B, complete sequence.	CRC	-0.00116623	0.000559626	0.0371648	5	1.14191e-07	1.07404e-06	0.607943	6.85462	1.07359	37.6467	13.8009	27.2796	6.41132	14.8614	NA	1	0.660828	-0.00141202	-0.000736078	-0.00149329	0.00211648	-0.00175892	NA	NA	NA	NA	NA	NA	NA
NZ_CP070857.1	Lactococcus cremoris strain GR0507 plasmid pGR0507-29, complete	CRC	-0.00135474	0.000633853	0.032573	4	0	1.30367e-06	0.590165	0	1	NA	21.6304	35.2996	30.6454	12.4246	NA	1	0.660828	NA	-0.00187243	-0.000660743	-0.000977164	-0.00335647	NA	NA	NA	NA	NA	NA	NA
NZ_CP016751.1	Lactococcus cremoris strain JM1 plasmid pJM1E, complete sequence.	CRC	-0.000730535	0.000361123	0.0430777	3	0	7.36623e-07	0.650496	0	1	NA	10.492	80.9964	NA	NA	8.51157	1	0.660828	NA	-0.00154612	-0.000571581	NA	NA	-0.0012378	NA	NA	NA	NA	NA	NA
NZ_CP071286.1	Lactococcus garvieae strain LG728 plasmid pLG728-optrA, complete	CRC	-0.00366612	0.00148544	0.0135858	6	0	8.24887e-06	0.629017	0	1	14.2801	17.7095	47.7307	7.20785	6.94158	6.13027	1	0.660828	-0.0047179	-0.00601464	-0.00249742	0.00351036	-0.00651999	-0.00873759	NA	NA	NA	NA	NA	NA
NZ_CP071291.1	Lactococcus garvieae strain LG791 plasmid pLG791-optrA, complete	CRC	-0.00230706	0.000828798	0.00537557	6	5.09151e-10	2.41569e-06	0.396713	0.0110322	1.00011	13.6087	9.05133	28.9294	5.30142	37.3215	5.78758	1	0.660828	-0.00234608	-0.00675328	-0.0015574	-0.0069559	-0.00126365	-0.00147908	NA	0.0152741	NA	NA	NA	NA
NZ_LT599053.1	Lactococcus lactis subsp. lactis strain A12 plasmid pA12-4,	CRC	-0.00178494	0.000717995	0.0129186	4	0	1.75759e-06	0.924879	0	1	NA	25.7733	51.5077	10.6773	12.0417	NA	1	0.660828	NA	-0.00195257	-0.00145079	-0.00162795	-0.00299466	NA	NA	NA	NA	NA	NA	NA
NZ_CP004007.1	Legionella oakridgensis ATCC 33761 = DSM 21215 plasmid unnamed,	CRC	-0.00107846	0.00051039	0.0345996	2	0	7.52275e-07	0.598381	0	1	NA	57.171	42.829	NA	NA	NA	1	0.660828	NA	-0.00131115	-0.000767856	NA	NA	NA	NA	NA	NA	NA	NA	NA
NZ_CP041158.1	Leisingera aquaemixtae strain R2C4 plasmid unnamed4, complete	CRC	-0.00141439	0.000643087	0.0278513	2	0	1.17923e-06	0.954675	0	1	NA	45.5107	54.4893	NA	NA	NA	1	0.660828	NA	-0.00145438	-0.00138098	NA	NA	NA	NA	NA	NA	NA	NA	NA
NZ_CP041162.1	Leisingera aquaemixtae strain R2C4 plasmid unnamed6.	CRC	0.000959072	0.000450108	0.0331087	2	3.10575e-08	6.69681e-07	0.300903	6.55864	1.07019	NA	31.0051	68.9949	NA	NA	NA	1	0.660828	NA	0.00028763	0.00126081	NA	NA	NA	NA	NA	0.0142702	NA	NA	NA
NZ_CP024064.1	Ligilactobacillus salivarius strain BCRC 12574 plasmid unnamed1,	CRC	-0.0034823	0.00153239	0.0230587	6	0	8.74891e-06	0.853023	0	1	16.5738	14.6417	32.4886	9.25373	12.5979	14.4443	1	0.660828	-0.00106157	-0.00628943	-0.00179448	-0.00575199	-0.00642496	-0.00319015	NA	NA	NA	NA	NA	NA
NZ_CP017108.1	Ligilactobacillus salivarius strain CICC 23174 plasmid pLS_1.	CRC	0.00109061	0.000517758	0.0351694	3	0	8.11919e-07	0.829433	0	1	NA	26.7367	41.5583	31.705	NA	NA	1	0.660828	NA	0.001574	0.000789256	0.00107797	NA	NA	NA	NA	NA	NA	NA	NA
NZ_CP019032.1	Limosilactobacillus fermentum strain SNUV175 plasmid pSNU175-3,	CRC	0.000941384	0.000457685	0.0397017	4	0	6.74226e-07	0.911471	0	1	33.1455	7.78234	41.7647	NA	17.3075	NA	1	0.660828	0.00108918	0.00167828	0.00058746	NA	0.00118105	NA	NA	NA	NA	NA	NA	NA
NZ_CP062128.1	Listeria monocytogenes FSL J1-208 plasmid pj1-0208, complete	CRC	-0.00303457	0.00116133	0.00897469	2	0	3.89702e-06	0.9475	0	1	NA	42.7312	57.2688	NA	NA	NA	1	0.660828	NA	-0.00294605	-0.00310063	NA	NA	NA	NA	NA	0.0439566	NA	NA	NA
NZ_LR134400.1	Listeria monocytogenes strain NCTC7974 plasmid 3, complete	CRC	-0.00445503	0.0018267	0.0147344	6	0	1.23064e-05	0.984106	0	1	15.871	18.0954	48.2995	4.50742	7.86664	5.35999	1	0.660828	-0.00430511	-0.00757392	-0.00350786	-0.00374518	-0.00370395	-0.00460394	NA	NA	NA	NA	NA	NA
NZ_AP017607.1	Mesorhizobium loti plasmid plasmid_2 DNA, complete genome, strain:	CRC	-0.0011188	0.000499334	0.025053	3	0	7.5674e-07	0.691456	0	1	NA	21.4006	42.0601	36.5393	NA	NA	1	0.660828	NA	-0.0018713	-0.00109543	-0.000704974	NA	NA	NA	NA	NA	NA	NA	NA
NZ_CP024444.1	Moraxella osloensis strain NP7 plasmid pNP7-1, complete sequence.	CRC	0.000730613	0.000340055	0.0316728	3	0	3.74798e-07	0.705794	0	1	12.1342	30.6496	57.2162	NA	NA	NA	1	0.660828	0.0013637	0.000411644	0.000767215	NA	NA	NA	NA	NA	NA	NA	NA	NA
NZ_CP070974.1	Mycobacterium gordonae strain X7091 plasmid p1, complete sequence.	CRC	-0.000872208	0.000444451	0.0497113	2	0	8.18583e-07	0.65743	0	1	NA	21.8283	78.1717	NA	NA	NA	1	0.660828	NA	-0.000499219	-0.00097636	NA	NA	NA	NA	NA	NA	NA	NA	NA
NZ_CP017078.1	Novosphingobium resinovorum strain SA1 plasmid pSA3, complete	CRC	0.000522392	0.000254294	0.0399484	2	0	1.93419e-07	0.352224	0	1	NA	61.6592	38.3408	NA	NA	NA	1	0.660828	NA	0.000335847	0.000822392	NA	NA	NA	NA	NA	0.0458611	NA	NA	NA
NZ_AP023416.1	Oscillibacter sp. MM35 plasmid pMM35_01.	CRC	-0.0204608	0.00701	0.0035138	6	0.000155997	0.000182525	0.0408011	59.1579	2.44845	17.4924	20.7902	27.5604	11.4626	12.1885	10.5059	1	0.660828	-0.0320894	-0.00687149	-0.00683496	-0.0495368	-0.0325089	-0.0180347	0.00453673	NA	NA	0.00336158	0.0409652	NA
NZ_CP040763.1	Paracoccus liaowanqingii strain 2251 plasmid unnamed4, complete	CRC	-0.0011253	0.000572303	0.049267	3	5.41665e-07	1.01314e-06	0.127912	54.6636	2.20573	47.5301	23.3522	29.1177	NA	NA	NA	1	0.660828	-0.000383975	-0.00210191	-0.00155218	NA	NA	NA	NA	0.0247997	0.0427159	NA	NA	NA
NC_009753.1	Paracoccus methylutens plasmid pMTH1, complete sequence.	CRC	0.00156546	0.000766188	0.0426355	1	NA	NA	NA	NA	NA	NA	100	NA	NA	NA	NA	1	0.660828	NA	0.00156546	NA	NA	NA	NA	NA	0.0426355	NA	NA	NA	NA
NZ_CP018764.1	Pediococcus acidilactici strain BCC1 plasmid pbcp1, complete	CRC	-0.000708224	0.000345421	0.0403329	2	0	8.90858e-07	0.770086	0	1	NA	10.5925	89.4075	NA	NA	NA	1	0.660828	NA	-0.000414926	-0.000742972	NA	NA	NA	NA	NA	0.0425866	NA	NA	NA
NZ_AP018048.1	Photobacterium damselae subsp. piscicida strain 91-197 plasmid	CRC	-0.00131547	0.000425904	0.00201064	2	0	5.13097e-07	0.444094	0	1	NA	50.4282	49.5718	NA	NA	NA	1	0.660828	NA	-0.000992306	-0.00164422	NA	NA	NA	NA	NA	0.00683252	NA	NA	NA
NZ_LT969519.1	Pseudomonas aeruginosa isolate RW109 plasmid RW109 plasmid 1,	CRC	0.000676478	0.000322857	0.0361457	3	0	3.28534e-07	0.563889	0	1	57.3602	7.96233	34.6774	NA	NA	NA	1	0.660828	0.00042629	0.00161291	0.0008753	NA	NA	NA	NA	NA	NA	NA	NA	NA
NZ_CP027170.1	Pseudomonas aeruginosa strain AR_0356 plasmid unnamed2, complete	CRC	0.000661356	0.000335056	0.0483972	3	0	3.41622e-07	0.880079	0	1	43.3104	29.358	27.3316	NA	NA	NA	1	0.660828	0.000509122	0.00091192	0.000633447	NA	NA	NA	NA	NA	NA	NA	NA	NA
NZ_CP017887.1	Pseudomonas frederiksbergensis strain ERDD5:01 plasmid unnamed1,	CRC	-0.00118657	0.000367799	0.00125478	2	0	4.26187e-07	0.920931	0	1	NA	34.0133	65.9867	NA	NA	NA	1	0.660828	NA	-0.00123742	-0.00116035	NA	NA	NA	NA	NA	0.0107253	NA	NA	NA
NZ_CP005961.1	Pseudomonas mandelii JR-1 plasmid unnamed, complete sequence.	CRC	-0.000887201	0.000373988	0.017679	2	0	1.04389e-06	0.691825	0	1	NA	10.5973	89.4027	NA	NA	NA	1	0.660828	NA	-0.00131777	-0.000836164	NA	NA	NA	NA	NA	0.0350914	NA	NA	NA
NC_003892.2	Pseudomonas sp. SLT2001 plasmid pQBR55, complete sequence.	CRC	-0.000647476	0.000318384	0.0426051	1	NA	NA	NA	NA	NA	NA	NA	100	NA	NA	NA	1	0.660828	NA	NA	-0.000647476	NA	NA	NA	NA	NA	0.0426051	NA	NA	NA
NZ_AP018921.1	Pseudonocardia autotrophica strain NBRC 12743 plasmid pPA12743CP,	CRC	0.00109619	0.00039852	0.00594759	2	0	6.06505e-07	0.899243	0	1	NA	24.5366	75.4634	NA	NA	NA	1	0.660828	NA	0.00118468	0.00106742	NA	NA	NA	NA	NA	0.0204435	NA	NA	NA
NC_019222.1	Rahnella aquatilis plasmid pHW30076, complete sequence.	CRC	-0.000509236	0.000246407	0.0387671	2	0	4.62269e-07	0.479846	0	1	NA	10.3609	89.6391	NA	NA	NA	1	0.660828	NA	-0.00102133	-0.000450047	NA	NA	NA	NA	NA	NA	NA	NA	NA
NZ_CP071605.1	Rhizobium binae strain BLR195 plasmid p1, complete sequence.	CRC	-0.0011796	0.000507232	0.0200414	2	0	8.40943e-07	0.820001	0	1	NA	31.6526	68.3474	NA	NA	NA	1	0.660828	NA	-0.0013492	-0.00110106	NA	NA	NA	NA	NA	NA	NA	NA	NA
NZ_CP053442.1	Rhizobium leguminosarum bv. trifolii strain CC275e plasmid	CRC	-0.000725809	0.000331477	0.0285515	2	0	3.26621e-07	0.990935	0	1	NA	38.9881	61.0119	NA	NA	NA	1	0.660828	NA	-0.000721098	-0.000728819	NA	NA	NA	NA	NA	NA	NA	NA	NA
NZ_CP022567.1	Rhizobium leguminosarum bv. viciae strain BIHB 1148 plasmid pSK03,	CRC	-0.00117207	0.000543024	0.0308954	6	1.75342e-07	1.06476e-06	0.527554	9.63041	1.10657	22.4742	6.03917	8.81509	11.7321	29.7164	21.2231	1	0.660828	-0.000527743	-0.00511394	-0.000480451	-0.00185997	-0.000842012	-0.00110184	NA	0.0196019	NA	NA	NA	NA
NZ_CP013569.1	Rhizobium phaseoli strain N771 plasmid pRphaN771a, complete	CRC	0.000644404	0.000326147	0.0488183	1	NA	NA	NA	NA	NA	NA	NA	100	NA	NA	NA	1	0.660828	NA	NA	0.000644404	NA	NA	NA	NA	NA	0.0488183	NA	NA	NA
NZ_CP044127.1	Rhizobium sp. BG4 plasmid pRPC2, complete sequence.	CRC	0.000822853	0.000341166	0.0158703	2	0	3.9417e-07	0.640484	0	1	NA	29.7024	70.2976	NA	NA	NA	1	0.660828	NA	0.00106797	0.000719284	NA	NA	NA	NA	NA	NA	NA	NA	NA
NZ_CP032693.1	Rhizobium sp. CCGE532 plasmid pRCCGE532a, complete sequence.	CRC	-0.000694891	0.000341905	0.0421123	2	0	4.89598e-07	0.713312	0	1	NA	21.5101	78.4899	NA	NA	NA	1	0.660828	NA	-0.000934854	-0.00062913	NA	NA	NA	NA	NA	NA	NA	NA	NA
NZ_CP013632.1	Rhizobium sp. N324 plasmid pRspN324b, complete sequence.	CRC	0.000842251	0.000426339	0.0488485	1	NA	NA	NA	NA	NA	NA	NA	100	NA	NA	NA	1	0.660828	NA	NA	0.000842251	NA	NA	NA	NA	NA	0.0488485	NA	NA	NA
NZ_CP013638.1	Rhizobium sp. N541 plasmid pRspN541b, complete sequence.	CRC	-0.00116407	0.000586181	0.0470503	2	0	1.04372e-06	0.543941	0	1	NA	36.8811	63.1189	NA	NA	NA	1	0.660828	NA	-0.00162944	-0.000892143	NA	NA	NA	NA	NA	NA	NA	NA	NA
NZ_CP071633.1	Rhizobium sp. NZLR1 plasmid p1, complete sequence.	CRC	-0.00138489	0.000623214	0.0262713	2	1.74125e-07	1.43095e-06	0.271757	17.2089	1.20786	NA	25.9016	74.0984	NA	NA	NA	1	0.660828	NA	-0.00243898	-0.00101643	NA	NA	NA	NA	0.0356349	NA	NA	NA	NA
NZ_CP071634.1	Rhizobium sp. NZLR1 plasmid p2, complete sequence.	CRC	-0.00125952	0.000542262	0.0201947	2	0	9.17782e-07	0.76998	0	1	NA	34.6866	65.3134	NA	NA	NA	1	0.660828	NA	-0.00147709	-0.00114397	NA	NA	NA	NA	NA	NA	NA	NA	NA
NC_023144.1	Rhodococcus pyridinivorans SB3094 plasmid unnamed, complete	CRC	-0.00100015	0.000471875	0.034046	2	0	6.98535e-07	0.660201	0	1	NA	34.3152	65.6848	NA	NA	NA	1	0.660828	NA	-0.00128717	-0.000850208	NA	NA	NA	NA	NA	NA	NA	NA	NA
NZ_CP029311.1	Rhodococcus qingshengii strain IGTS8 plasmid pIGTS8_partial14.	CRC	-0.00081773	0.000364945	0.0250461	2	0	4.03256e-07	0.99441	0	1	NA	37.1702	62.8298	NA	NA	NA	1	0.660828	NA	-0.000821054	-0.000815763	NA	NA	NA	NA	NA	NA	NA	NA	NA
NC_015729.1	Roseobacter litoralis Och 149 plasmid pRLO149_63, complete	CRC	0.000517929	0.000253983	0.0414275	2	0	2.11938e-07	0.689449	0	1	NA	31.351	68.649	NA	NA	NA	1	0.660828	NA	0.000668113	0.000449342	NA	NA	NA	NA	NA	NA	NA	NA	NA
NZ_CP024583.1	Roseomonas sp. FDAARGOS_362 plasmid unnamed2, complete sequence.	CRC	-0.000674683	0.000315725	0.0326036	2	0	4.13991e-07	0.446612	0	1	NA	21.7618	78.2382	NA	NA	NA	1	0.660828	NA	-0.0011303	-0.000547955	NA	NA	NA	NA	NA	NA	NA	NA	NA
NC_014824.1	Ruminococcus albus 7 = DSM 20455 plasmid pRUMAL01, complete	CRC	-0.00639604	0.0015825	5.30606e-05	6	0	8.94294e-06	0.912826	0	1	21.4825	19.2414	37.9316	5.18245	9.95452	6.20758	0.640654	0.320327	-0.00857764	-0.0046908	-0.00599346	-0.0107263	-0.00325287	-0.00801712	0.0127943	NA	0.020134	NA	NA	NA
NC_011410.1	Salmonella enterica subsp. enterica serovar Typhimurium plasmid	CRC	-0.00147858	0.000698021	0.0356607	1	NA	NA	NA	NA	NA	NA	100	NA	NA	NA	NA	1	0.660828	NA	-0.00147858	NA	NA	NA	NA	NA	0.0356607	NA	NA	NA	NA
NZ_CP034821.1	Salmonella sp. SSDFZ54 plasmid pTB502, complete sequence.	CRC	0.000940226	0.000479159	0.0497344	3	0	7.36706e-07	0.834951	0	1	28.8158	54.1379	NA	NA	17.0463	NA	1	0.660828	0.00125703	0.000675356	NA	NA	0.0012459	NA	NA	NA	NA	NA	NA	NA
NZ_CP020508.1	Serratia marcescens strain BWH-35 plasmid unnamed, complete	CRC	0.000433257	0.000216752	0.0456232	3	0	1.49199e-07	0.619178	0	1	33.0565	11.3107	55.6328	NA	NA	NA	1	0.660828	0.000376994	-0.000104165	0.000575951	NA	NA	NA	NA	NA	0.0481261	NA	NA	NA
NZ_CP042513.1	Serratia marcescens strain E28 plasmid pE28_001, complete sequence.	CRC	-0.00088956	0.000365098	0.0148304	3	0	4.47662e-07	0.930179	0	1	26.9744	13.395	59.6306	NA	NA	NA	1	0.660828	-0.000998195	-0.00115118	-0.00078165	NA	NA	NA	NA	NA	NA	NA	NA	NA
NC_017578.1	Shewanella baltica OS117 plasmid pSBAL11703, complete sequence.	CRC	0.000950074	0.000399493	0.0173975	5	0	5.66628e-07	0.577853	0	1	53.9226	24.9153	9.99254	NA	7.03366	4.1358	1	0.660828	0.000544032	0.00144175	0.000230522	NA	0.0022909	0.00274028	NA	NA	NA	NA	NA	NA
NZ_CP015744.1	Shinella sp. HZN7 plasmid pShin-08, complete sequence.	CRC	0.00179713	0.000623099	0.00392423	2	0	1.15864e-06	0.487774	0	1	NA	38.5749	61.4251	NA	NA	NA	1	0.660828	NA	0.0023427	0.00145452	NA	NA	NA	NA	0.0207475	NA	NA	NA	NA
NZ_CP013053.1	Sinorhizobium americanum CCGM7 plasmid B, complete sequence.	CRC	0.000790987	0.000348618	0.0232732	2	0	4.86867e-07	0.629581	0	1	NA	22.8914	77.1086	NA	NA	NA	1	0.660828	NA	0.00109959	0.000699371	NA	NA	NA	NA	NA	NA	NA	NA	NA
NZ_CP021796.1	Sinorhizobium meliloti strain USDA1157 plasmid accessoryA, complete	CRC	0.00121877	0.000557987	0.0294879	1	NA	NA	NA	NA	NA	NA	NA	100	NA	NA	NA	1	0.660828	NA	NA	0.00121877	NA	NA	NA	NA	NA	0.0294879	NA	NA	NA
NZ_CP013265.1	Sphingobium baderi strain DE-13 plasmid pDE1, complete sequence.	CRC	-0.000602213	0.000248235	0.0152671	2	0	1.83072e-07	0.824858	0	1	NA	39.0484	60.9516	NA	NA	NA	1	0.660828	NA	-0.000670847	-0.000558243	NA	NA	NA	NA	NA	NA	NA	NA	NA
NZ_AP017659.1	Sphingobium cloacae strain JCM 10874 plasmid pSCLO_5, complete	CRC	0.00114667	0.000545248	0.0369898	1	NA	NA	NA	NA	NA	NA	100	NA	NA	NA	NA	1	0.660828	NA	0.00114667	NA	NA	NA	NA	NA	0.0369898	NA	NA	NA	NA
NZ_CP053022.1	Sphingobium yanoikuyae strain YC-XJ2 plasmid p-A-Sy, complete	CRC	0.00197413	0.000968196	0.041452	2	0	2.66616e-06	0.991082	0	1	NA	46.2762	53.7238	NA	NA	NA	1	0.660828	NA	0.00196247	0.00198418	NA	NA	NA	NA	NA	NA	NA	NA	NA
NZ_CP035292.1	Staphylococcus haemolyticus strain ATCC 29970 plasmid unnamed1,	CRC	0.000603342	0.000304379	0.0480953	1	NA	NA	NA	NA	NA	NA	NA	100	NA	NA	NA	1	0.660828	NA	NA	0.000603342	NA	NA	NA	NA	NA	0.0480953	NA	NA	NA
NC_015173.2	Staphylococcus simulans bv. staphylolyticus plasmid pACK2, complete	CRC	-0.000839447	0.000370784	0.0240751	1	NA	NA	NA	NA	NA	NA	NA	100	NA	NA	NA	1	0.660828	NA	NA	-0.000839447	NA	NA	NA	NA	NA	0.0240751	NA	NA	NA
NZ_CP018188.1	Streptococcus salivarius strain ICDC2 plasmid unnamed, complete	CRC	-0.00552095	0.00237424	0.0200529	6	6.10401e-06	2.04028e-05	0.397908	17.7566	1.2159	20.2305	19.8482	35.5452	7.33704	9.02342	8.01565	1	0.660828	-0.00707893	-0.00386831	-0.00408167	-0.00241561	-0.0201462	0.00155812	NA	NA	NA	NA	0.0083933	NA
NZ_CP046135.1	Streptococcus thermophilus strain MAG_rmk202_sterm plasmid p202_03,	CRC	-0.000866049	0.000439643	0.0488509	3	0	3.46518e-06	0.721201	0	1	NA	NA	94.7955	2.24162	2.96293	NA	1	0.660828	NA	NA	-0.000782773	-0.00241181	-0.00236093	NA	NA	NA	NA	NA	NA	NA
NZ_CP030074.1	Streptomyces cadmiisoli strain ZFG47 plasmid unnamed1, complete	CRC	-0.00174843	0.000890433	0.0495796	2	0	2.65416e-06	0.317499	0	1	NA	30.3104	69.6896	NA	NA	NA	1	0.660828	NA	-0.00309808	-0.00116142	NA	NA	NA	NA	NA	NA	NA	NA	NA
NZ_CP049347.1	Sulfitobacter pontiacus strain S1704 plasmid unnamed3, complete	CRC	-0.000882754	0.000345361	0.0105873	2	0	4.04217e-07	0.742132	0	1	NA	29.6651	70.3349	NA	NA	NA	1	0.660828	NA	-0.00105773	-0.000808955	NA	NA	NA	NA	NA	NA	NA	NA	NA
NC_015255.1	Tetragenococcus halophilus HO plasmid pHDC-HO, complete sequence.	CRC	0.0014585	0.000693305	0.0354053	5	0	1.67349e-06	0.729537	0	1	22.1485	11.5857	19.8436	36.018	NA	10.4042	1	0.660828	0.00208469	0.000360363	0.000408404	0.00135428	NA	0.00371192	NA	NA	NA	NA	NA	NA
NZ_CP051182.1	Thalassobius gelatinovorus strain NEB572 plasmid pAge77, complete	CRC	0.000776525	0.000337143	0.0212647	2	0	3.56834e-07	0.92027	0	1	NA	34.2649	65.7351	NA	NA	NA	1	0.660828	NA	0.000823265	0.000752161	NA	NA	NA	NA	NA	NA	NA	NA	NA
NZ_CP024200.1	Thalassospira marina strain CSC3H3 plasmid pCSC3H3, complete	CRC	-0.000985846	0.000455687	0.0305085	6	0	8.35986e-07	0.939026	0	1	57.3303	4.91889	13.2886	12.4403	4.70527	7.31662	1	0.660828	-0.000601831	-0.00241149	-0.00146586	-0.00110259	-0.00142346	-0.00168466	NA	NA	NA	NA	NA	NA
NZ_CP010825.1	Thermus aquaticus Y51MC23 plasmid pTA69, complete sequence.	CRC	-0.000402319	0.000203664	0.0482224	2	0	1.2292e-07	0.724491	0	1	NA	39.3284	60.6716	NA	NA	NA	1	0.660828	NA	-0.00031316	-0.000460114	NA	NA	NA	NA	NA	NA	NA	NA	NA
NZ_CP045351.1	Vibrio aquimaris strain THAF100 plasmid pTHAF100_a, complete	CRC	0.00142064	0.000559568	0.0111226	2	0	1.11139e-06	0.38235	0	1	NA	27.4649	72.5351	NA	NA	NA	1	0.660828	NA	0.00221504	0.00111985	NA	NA	NA	NA	0.0395932	NA	NA	NA	NA
NZ_CP021147.1	Vibrio campbellii strain LA16-V1 plasmid pLA16-1, complete	CRC	0.000653623	0.000326361	0.0452032	2	0	5.48551e-07	0.806157	0	1	NA	16.4289	83.5711	NA	NA	NA	1	0.660828	NA	0.000473001	0.000689131	NA	NA	NA	NA	NA	NA	NA	NA	NA
NZ_CP033147.1	Vibrio owensii strain V180403 plasmid pVOWZ4, complete sequence.	CRC	-0.000684611	0.00033936	0.0442817	1	NA	NA	NA	NA	NA	NA	NA	100	NA	NA	NA	1	0.660828	NA	NA	-0.000684611	NA	NA	NA	NA	NA	0.0442817	NA	NA	NA
NZ_CP009457.1	Yersinia enterocolitica strain FORC_002 plasmid unnamed, complete	CRC	-0.00101128	0.000416551	0.0151924	2	0	4.9217e-07	0.571621	0	1	52.6642	47.3358	NA	NA	NA	NA	1	0.660828	-0.000787894	-0.00125982	NA	NA	NA	NA	NA	0.0390041	NA	NA	NA	NA
Footnote: CRC, Colorectal cancer; NCBI, The National Center for Biotechnology Information.

## Sheet: Supplementary Table 4 
SupplementaryTable 4. Differential bacteria across 6 discovery cohorts
Bacteria_feature	exposure	meta_coef	stderr	pval	k	tau2	stderr.tau2	pval.tau2	I2	H2	weight_1	weight_2	weight_3	weight_4	weight_5	weight_6	pval.bonf	qval.fdr	coef_CHN1	coef_CHN2	coef_JPN	coef_AUS	coef_FRA	coef_USA	pval_CHN1	pval_CHN2	pval_JPN	pval_AUS	pval_FRA	pval_USA
s_Aggregatibacter_segnis	CRC	0.000623181	0.000204754	0.00233797	5	1.62188e-08	1.4283e-07	0.49043	7.13032	1.07678	8.92844	5.27365	23.7475	NA	20.7222	41.3282	1	0.0715206	0.000971828	-0.000567978	0.000885345	NA	0.000892066	0.000414393	NA	NA	0.0275542	NA	0.0409535	NA
s_Alistipes_finegoldii	CRC	0.00401883	0.0020443	0.0493132	6	1.25724e-06	1.5525e-05	0.405414	4.81841	1.05062	15.6274	18.185	33.4413	10.7974	11.6206	10.3283	1	0.364701	0.000683853	0.00879192	0.0029468	0.0134226	-0.000720253	-0.000366933	NA	NA	NA	0.0304402	NA	NA
s_Alistipes_onderdonkii	CRC	0.0217044	0.0072179	0.00263817	6	0.000153136	0.000194448	0.0754613	51.2159	2.04985	19.9586	20.2531	22.6313	12.9663	14.6567	9.53396	1	0.0739787	0.017709	0.0435312	0.00625644	0.0234134	0.034413	-0.00149	NA	3.34653e-05	NA	NA	0.0171568	NA
s_Alistipes_putredinis	CRC	0.0180325	0.0090964	0.0474374	6	0.000224314	0.000311095	0.103843	46.1996	1.85872	19.0428	15.2839	22.6264	11.2668	14.1971	17.583	1	0.363399	0.00465135	0.0593022	0.000868656	0.0329176	0.0212568	0.00659662	NA	0.00107138	NA	NA	NA	NA
s_Alistipes_sp_AP11	CRC	0.00474481	0.00203273	0.0195848	6	9.63975e-06	1.50494e-05	0.0836349	42.3259	1.73388	25.4696	13.0413	29.5543	15.1159	9.93191	6.88702	1	0.243573	0.00795224	0.0062401	0.000318081	0.00673558	0.0116881	-0.00533446	0.00222216	NA	NA	NA	0.0410033	NA
s_Alloprevotella_tannerae	CRC	0.00154565	0.000411558	0.000172924	6	0	5.72813e-07	0.762568	0	1	3.35551	22.8549	10.6297	31.5855	29.5952	1.97918	0.116378	0.0116378	0.00408588	0.00167049	0.00240346	0.00115943	0.00115954	0.00312729	NA	NA	NA	NA	NA	NA
s_Anaerococcus_vaginalis	CRC	0.0012191	0.000589355	0.0385899	6	1.41902e-06	1.28724e-06	0.00300652	91.002	11.1135	24.3057	17.7696	23.5039	13.7412	11.8058	8.87393	1	0.327092	0.000100138	0.00105522	-3.82956e-05	0.00308681	0.00288723	0.00283107	NA	NA	NA	0.00412447	0.0210826	NA
s_Anaerostipes_hadrus	CRC	-0.00316344	0.00146743	0.0311012	6	7.15685e-08	7.49669e-06	0.409538	0.508751	1.00511	32.9384	20.4191	25.9605	1.5076	9.02838	10.146	1	0.303349	-0.000630655	-0.00278737	-0.00367303	-0.0239085	-0.00315519	-0.00776381	NA	NA	NA	0.0479248	NA	NA
s_Anaerotruncus_colihominis	CRC	0.00417954	0.00179524	0.0199057	6	1.26054e-05	1.21554e-05	0.013799	67.5574	3.08237	18.1597	15.8585	20.6141	18.2221	15.4672	11.6784	1	0.243573	0.0045019	0.0124974	0.00170573	0.00126621	0.0056138	-0.000604005	0.0484912	1.28977e-05	NA	NA	NA	NA
s_Bacteroides_caccae	CRC	0.024197	0.00851493	0.00448718	6	0.00022646	0.000272306	0.0546497	53.9169	2.16999	20.3937	17.6209	21.9643	13.7287	15.2044	11.088	1	0.094371	0.0303332	0.0532305	0.00653157	0.0409137	0.00717653	0.00440585	0.00821416	0.000133061	NA	0.0203118	NA	NA
s_Bacteroides_cellulosilyticus	CRC	0.0182032	0.00492685	0.000220149	6	3.6484e-05	9.04744e-05	0.230777	25.2052	1.33699	20.46	18.7832	22.3741	16.826	12.8073	8.74936	0.14816	0.0134691	0.0151819	0.0362938	0.0238086	0.00958082	0.0127353	-0.00331719	NA	0.000228655	0.00524907	NA	NA	NA
s_Bacteroides_fragilis	CRC	0.0282363	0.00920997	0.00217062	6	0.000312939	0.000320274	0.00509524	63.7308	2.75716	15.0462	14.8846	22.0788	16.9232	17.7925	13.2747	1	0.0695631	0.0533817	0.0467795	-0.00413029	0.0313514	0.0281476	0.0289232	0.000901523	0.00401263	NA	0.0242974	0.0299109	NA
s_Bacteroides_massiliensis	CRC	0.0186236	0.00842397	0.0270505	6	0.000181657	0.000265699	0.120822	44.8743	1.81404	10.9695	16.0895	29.7433	14.7484	14.5507	13.8986	1	0.286091	0.0276106	0.0555547	0.00701054	0.0226099	0.00350934	0.00522368	NA	0.000714367	NA	NA	NA	NA
s_Bacteroides_nordii	CRC	0.00672831	0.00160238	2.68168e-05	6	6.4625e-06	9.34206e-06	0.0955769	47.2553	1.89593	12.5894	14.1975	29.6515	26.6277	9.52419	7.40976	0.0180477	0.00217873	0.00569417	0.0129041	0.00325096	0.00527241	0.0112049	0.0100455	NA	0.000215177	0.0288185	0.00382866	0.0148236	NA
s_Bacteroides_ovatus	CRC	0.0242262	0.00804588	0.00260383	6	0.000167726	0.00024212	0.114272	44.6905	1.80801	19.8608	15.3939	25.1032	13.8163	15.7972	10.0287	1	0.0739787	0.0356828	0.0561366	0.0177641	0.0281317	0.00533958	-0.00689918	0.00503131	0.000538337	NA	NA	NA	NA
s_Bacteroides_salyersiae	CRC	0.0130496	0.0063169	0.0388451	6	0.000188407	0.000151145	9.87544e-05	81.391	5.37374	16.8293	15.3995	19.5324	17.9645	15.1379	15.1364	1	0.327092	0.0124941	0.0432154	-0.00213567	0.0110155	0.0154133	0.0026228	NA	7.77002e-07	NA	NA	NA	NA
s_Bacteroides_sp_4_3_47FAA	CRC	-0.00480918	0.00186457	0.00990156	5	1.44113e-06	1.19341e-05	0.435332	7.66318	1.08299	16.8938	11.2683	41.414	NA	5.31229	25.1116	1	0.162531	-0.00831667	0.00305516	-0.00534221	NA	-0.0122663	-0.00352186	NA	NA	0.0433963	NA	NA	NA
s_Bilophila_wadsworthia	CRC	0.00485446	0.0021157	0.0217619	6	2.1249e-05	1.69554e-05	0.000116896	81.1693	5.31048	18.5033	16.4756	18.4945	17.1358	14.6735	14.7173	1	0.256944	0.0057781	0.0137994	-7.99875e-05	0.00410251	0.00617422	-0.000559829	0.000907891	6.24459e-08	NA	NA	0.0447884	NA
s_Campylobacter_ureolyticus	CRC	0.000376571	0.000181329	0.0378264	6	8.99303e-08	1.12965e-07	0.0478593	74.6109	3.9387	33.7641	8.71813	34.0771	14.7846	2.33932	6.31683	1	0.327092	8.63221e-05	0.00110595	7.98505e-05	0.000751565	0.0017194	0.00114707	NA	0.0406292	NA	0.0413411	NA	NA
s_Clostridiales_bacterium_1_7_47FAA	CRC	0.00285764	0.00106002	0.00702091	6	2.76083e-06	4.21063e-06	0.14914	41.9573	1.72287	17.6854	14.8192	23.5568	20.1857	12.3732	11.3796	1	0.124344	0.00588099	0.00614721	0.0011045	0.000716615	0.0026224	0.00155788	0.00219763	0.00573156	NA	NA	NA	NA
s_Clostridium_bolteae	CRC	0.0127062	0.00527056	0.0159182	6	8.62638e-05	0.000105048	0.062524	52.5555	2.10772	16.4353	14.7221	21.8474	15.9754	14.4831	16.5367	1	0.214259	0.0328239	0.0250666	0.00308207	0.0055038	0.0117434	0.00222388	0.00039045	0.0142703	NA	NA	NA	NA
s_Clostridium_citroniae	CRC	0.00276813	0.00117399	0.0183793	6	3.9761e-06	5.1816e-06	0.0925093	49.4961	1.98005	20.6917	15.3394	22.5138	16.0956	12.5406	12.8188	1	0.233383	0.00639954	0.00406083	0.000792408	0.00176283	0.00380633	-0.000923911	0.000128855	NA	NA	NA	NA	NA
s_Clostridium_difficile	CRC	0.000572141	0.000200886	0.00439832	4	0	1.86425e-07	0.752254	0	1	6.3635	16.3226	74.7628	NA	2.55113	NA	1	0.094371	0.0011126	0.000633028	0.000480399	NA	0.00152304	NA	NA	NA	0.0392655	NA	NA	NA
s_Clostridium_hathewayi	CRC	0.00697744	0.0033388	0.0366354	6	4.76162e-05	4.17607e-05	0.00395488	75.3939	4.06404	19.3616	18.5171	19.2472	16.9968	8.77477	17.1025	1	0.327092	0.0117518	0.00877765	-0.00224987	0.00545339	0.0268927	0.00130443	0.000255804	0.0143688	NA	NA	0.00315489	NA
s_Clostridium_nexile	CRC	0.00818279	0.00299699	0.00632705	6	0	3.1835e-05	0.842805	0	1	28.2609	12.0755	35.8279	4.79114	7.05606	11.9885	1	0.115084	0.00754169	0.00590255	0.00708638	0.0268475	0.00584144	0.00918628	NA	NA	NA	NA	NA	NA
s_Clostridium_scindens	CRC	0.000453565	0.000165029	0.00598892	6	0	1.13686e-07	0.742938	0	1	65.8912	11.3436	15.7316	1.99015	3.08438	1.95901	1	0.11196	0.000383234	0.000580544	0.000705246	0.000458566	-0.000553779	0.00164369	NA	NA	NA	NA	NA	NA
s_Clostridium_sp_ATCC_BAA_442	CRC	0.00505278	0.00197168	0.010387	6	1.16047e-05	1.45284e-05	0.200099	54.263	2.18641	15.4784	14.6866	17.3838	29.2329	12.5474	10.671	1	0.16644	0.0070414	0.00752138	0.00609501	0.00152573	0.00991612	0.00101657	NA	NA	NA	NA	0.0262327	NA
s_Clostridium_sp_KLE_1755	CRC	0.00113346	0.000492906	0.0214741	6	0	9.67331e-07	0.417804	0	1	21.7005	2.40843	69.0292	5.16241	1.2511	0.448313	1	0.256944	0.00105811	0.00704755	0.000816128	0.00180529	0.00330859	0.00806403	NA	0.027865	NA	NA	NA	NA
s_Clostridium_symbiosum	CRC	0.0129802	0.004402	0.003191	6	8.93515e-05	7.32753e-05	1.79378e-05	79.7376	4.93525	17.7376	16.2445	19.625	16.8631	16.9305	12.5993	1	0.0825979	0.0243616	0.0230817	-0.000165989	0.00583619	0.0168547	0.00876563	1.40371e-07	4.05656e-05	NA	NA	0.00105228	NA
s_Coprococcus_comes	CRC	-0.0176338	0.00772137	0.022385	6	0.000290159	0.000226028	4.68702e-05	82.6244	5.75519	18.0172	15.3232	18.4834	15.9029	15.9953	16.2781	1	0.259743	-0.00598698	-0.048832	0.00340546	-0.0317307	-0.0201252	-0.00882676	NA	2.18788e-06	NA	0.000811458	0.0288034	NA
s_Corynebacterium_casei	CRC	-0.000902762	0.000372238	0.0152986	2	0	3.9619e-07	0.948694	0	1	NA	NA	NA	55.1976	44.8024	NA	1	0.212335	NA	NA	NA	-0.000924341	-0.000876176	NA	NA	NA	NA	NA	NA	NA
s_Desulfovibrio_piger	CRC	0.0037555	0.00182277	0.0393677	6	9.31633e-06	1.20213e-05	0.153341	51.7704	2.07342	24.2212	17.216	24.9195	19.9875	6.34886	7.30691	1	0.327092	0.00446118	0.00265501	0.00177202	4.61532e-05	0.0178016	0.00871587	0.0346966	NA	NA	NA	0.00769459	NA
s_Dialister_succinatiphilus	CRC	-0.00364726	0.00179427	0.0420805	6	5.05266e-06	1.18458e-05	0.633675	26.0435	1.35215	46.784	7.01866	19.5506	14.0876	4.21391	8.34516	1	0.341207	-0.00119822	-0.00661805	-0.00421773	-0.00693082	-0.00759368	-0.00600605	NA	NA	NA	NA	NA	NA
s_Eikenella_corrodens	CRC	0.000588955	0.000209184	0.00487035	6	0	1.50903e-07	0.59543	0	1	3.86264	4.35135	22.6299	9.82824	30.3125	29.0153	1	0.0988484	0.000528983	0.00126402	0.000856911	0.00132253	0.000536491	9.30435e-05	NA	NA	NA	NA	NA	NA
s_Erysipelotrichaceae_bacterium_2_2_44A	CRC	0.00123985	0.000361233	0.000598568	6	0	4.44731e-07	0.899329	0	1	45.533	23.8476	20.5058	3.10019	3.19584	3.81753	0.402836	0.0258251	0.00112941	0.00193177	0.00108619	0.000159531	0.00103375	0.000109897	0.0361374	0.00985081	NA	NA	NA	NA
s_Eubacterium_hallii	CRC	-0.0133286	0.00631868	0.0349109	6	0.00019149	0.000151348	4.24501e-05	81.4463	5.38976	18.2587	15.4294	18.4269	15.413	16.2651	16.207	1	0.327092	0.00135738	-0.0345643	0.0047977	-0.0162748	-0.0252321	-0.0155177	NA	4.13051e-05	NA	NA	0.000833664	0.0386383
s_Eubacterium_rectale	CRC	-0.0573787	0.0167511	0.000613969	6	0.00106888	0.00106118	0.00660963	65.1012	2.86542	17.4555	14.6686	20.8572	14.4881	14.8512	17.6795	0.413201	0.0258251	-0.0839156	-0.0783573	0.00153836	-0.0718215	-0.096731	-0.0383868	0.000379982	0.00772579	NA	0.0164183	0.00100863	NA
s_Eubacterium_ventriosum	CRC	-0.0130439	0.00299607	1.33882e-05	6	0	3.27995e-05	0.58215	0	1	23.5235	11.8401	34.4696	8.18334	12.7167	9.26677	0.00901024	0.00150171	-0.0130171	-0.00623675	-0.0123222	-0.00356071	-0.025676	-0.0155332	0.0363563	NA	0.0161687	NA	0.00280399	NA
s_Faecalibacterium_prausnitzii	CRC	-0.0402269	0.00933185	1.62734e-05	6	5.4828e-05	0.000320157	0.397528	10.2668	1.11441	26.4695	13.8111	27.1194	11.4923	12.3974	8.7103	0.010952	0.00156457	-0.0491297	-0.0646595	-0.0311171	-0.0665315	-0.0185738	0.00109271	0.00337624	0.00777574	NA	0.0135913	NA	NA
s_Filifactor_alocis	CRC	0.000507696	0.000242081	0.0359747	5	0	2.23749e-07	0.327992	0	1	1.1591	3.48961	23.5412	NA	67.5481	4.26201	1	0.327092	0.0026047	0.00269194	0.000481671	NA	0.000316209	0.0013276	NA	0.0393357	NA	NA	NA	NA
s_Flavonifractor_plautii	CRC	0.00581141	0.00181238	0.00134352	6	8.28225e-06	1.22007e-05	0.105127	43.4612	1.7687	19.2423	19.1993	22.8175	18.3525	7.94974	12.4386	0.904189	0.0452095	0.00963855	0.0086699	0.00196187	0.00289352	0.0142965	0.00142265	0.00134988	0.00401416	NA	NA	0.0143437	NA
s_Fretibacterium_fastidiosum	CRC	0.000353613	0.000121527	0.00361725	5	9.52092e-10	4.949e-08	0.692007	1.14855	1.01162	19.2148	3.86069	41.2316	NA	27.5038	8.18916	1	0.0869432	0.000332354	0.00122334	0.000339607	NA	0.000246554	0.000423549	NA	0.0493346	NA	NA	NA	NA
s_Fusobacterium_gonidiaformans	CRC	0.00138236	0.00069746	0.0474799	6	9.07879e-07	1.70606e-06	0.146268	32.9417	1.49124	22.2378	31.0269	18.1122	10.0471	0.578794	17.9972	1	0.363399	0.0013944	-0.000323106	0.00266206	0.00358419	0.0142135	0.00137796	NA	NA	0.0465139	NA	NA	NA
s_Fusobacterium_mortiferum	CRC	0.00706549	0.00282102	0.0122594	6	1.68825e-05	2.93482e-05	0.160101	37.8239	1.60833	12.1478	10.6276	10.0057	36.3426	9.68848	21.1879	1	0.187513	0.0109374	0.0205109	0.0132272	0.00299801	0.00985834	0.000891429	NA	0.00781178	NA	NA	NA	NA
s_Fusobacterium_nucleatum	CRC	0.00678116	0.0013507	5.15454e-07	6	6.79945e-06	6.87038e-06	0.0139553	64.5669	2.82222	19.6952	11.5889	19.9711	19.168	14.943	14.6339	0.000346901	0.000140698	0.00154675	0.0102275	0.00639319	0.00807225	0.00970922	0.00694513	NA	0.000790319	3.48916e-05	3.48402e-06	5.92863e-05	0.00434275
s_Fusobacterium_periodonticum	CRC	0.000546386	0.000195271	0.0051407	6	5.75301e-08	1.39965e-07	0.224918	25.4711	1.34176	24.3085	7.02067	13.3762	27.923	14.8567	12.515	1	0.0988484	0.00092539	0.00113676	0.000454531	0.000429964	0.000809645	-0.000475543	0.00371651	NA	NA	NA	NA	NA
s_Gemella_morbillorum	CRC	0.00773013	0.00184926	2.9136e-05	6	1.31321e-05	1.28601e-05	0.0142	69.0561	3.23165	15.204	14.6655	23.3743	16.0565	11.5246	19.1751	0.0196085	0.00217873	0.0046575	0.0133686	0.00545904	0.011736	0.0121595	0.00260603	NA	4.57174e-05	1.05034e-05	7.86842e-05	0.0034335	NA
s_Gordonibacter_pamelaeae	CRC	-0.00346777	0.00155469	0.0257132	6	1.08104e-05	9.1183e-06	0.000384412	82.0955	5.5852	20.4985	15.8782	20.9279	13.3153	15.2283	14.1517	1	0.283688	-0.000169784	-0.0103351	-0.000763878	-0.00448907	-0.00349291	-0.00355029	NA	2.08772e-06	NA	NA	NA	NA
s_Lachnoanaerobaculum_saburreum	CRC	9.40619e-05	4.43743e-05	0.0340281	3	0	6.07936e-09	0.772656	0	1	18.7342	33.3266	47.9391	NA	NA	NA	1	0.327092	0.000160424	7.97149e-05	7.81022e-05	NA	NA	NA	NA	NA	NA	NA	NA	NA
s_Lachnospiraceae_bacterium_3_1_57FAA_CT1	CRC	0.00304995	0.00117239	0.00928225	6	3.62909e-07	4.72723e-06	0.518656	3.88279	1.0404	33.0842	11.3209	38.9933	6.18588	4.79087	5.62484	1	0.156174	0.00504511	-0.00206068	0.00201711	0.00485546	0.00658745	0.00376218	0.0102837	NA	NA	NA	NA	NA
s_Lachnospiraceae_bacterium_5_1_63FAA	CRC	-0.00626067	0.00184045	0.000669662	6	2.94186e-06	1.21273e-05	0.288417	14.1533	1.16487	24.3639	18.8849	32.4597	4.89552	9.90728	9.48869	0.450683	0.0265107	-0.00235085	-0.00784129	-0.00559418	-0.0156662	-0.0151079	-0.00134388	NA	0.0444905	0.0416044	NA	0.00794944	NA
s_Lachnospiraceae_bacterium_7_1_58FAA	CRC	0.00505555	0.00173268	0.00352557	6	1.24143e-05	1.13547e-05	0.00187507	70.7578	3.41972	18.5163	16.0833	19.8606	16.4406	15.9958	13.1035	1	0.0869432	0.00850007	0.00720422	-0.00089274	0.00512541	0.00841839	0.00237374	2.08259e-05	0.00449194	NA	0.0363405	0.0011401	NA
s_Lachnospiraceae_bacterium_8_1_57FAA	CRC	-0.00492733	0.00227819	0.030555	6	2.20396e-05	1.95985e-05	0.00549676	73.854	3.82467	20.0721	15.4664	18.6335	12.8697	14.412	18.5463	1	0.303349	-0.00598539	-0.00392247	-0.0013427	-0.0159045	-0.00788278	0.00169227	0.00249463	NA	NA	0.0003204	0.0371928	NA
s_Lachnospiraceae_bacterium_oral_taxon_082	CRC	0.000126974	5.87622e-05	0.0307098	5	0	1.18314e-08	0.768698	0	1	28.5577	6.79807	15.8262	NA	15.4037	33.4143	1	0.303349	0.000174039	0.00020938	0.000213078	NA	-3.01942e-05	0.000101656	NA	NA	NA	NA	NA	NA
s_Megasphaera_micronuciformis	CRC	0.00244399	0.000705799	0.000534736	6	2.89679e-07	1.92747e-06	0.479507	8.31279	1.09066	9.59351	7.77789	5.78298	10.9235	50.8271	15.0951	0.359877	0.0257055	0.0055248	0.000879329	0.00455806	0.0040805	0.00161268	0.00209715	0.0134094	NA	NA	NA	NA	NA
s_Mycoplasma_hyorhinis	CRC	-0.00125718	0.000353364	0.000468085	1	NA	NA	NA	NA	NA	100	NA	NA	NA	NA	NA	0.315021	0.0242324	-0.00125718	NA	NA	NA	NA	NA	0.000468085	NA	NA	NA	NA	NA
s_Oxalobacter_formigenes	CRC	-0.000922966	0.000425119	0.0299254	6	0	6.01708e-07	0.927519	0	1	14.4825	2.9267	32.685	3.84966	3.18045	42.8757	1	0.303349	-0.000374464	-0.00176823	-0.00138228	-0.00217545	-9.65368e-05	-0.00064924	NA	NA	NA	NA	NA	NA
s_Parabacteroides_distasonis	CRC	0.02467	0.0111913	0.0274969	6	0.000572442	0.000474462	0.00105888	78.0429	4.55433	17.9652	15.7417	19.3033	15.173	14.9085	16.9083	1	0.286091	0.0245188	0.0794177	0.00641601	0.0291392	0.0039571	0.00895283	0.0292883	3.42444e-07	NA	NA	NA	NA
s_Parabacteroides_merdae	CRC	0.0278116	0.0114856	0.0154597	6	0.000613621	0.000499735	0.000239474	79.4536	4.86704	18.3849	16.9032	18.8873	15.2664	15.9485	14.6097	1	0.212335	0.0187231	0.0748936	0.00594683	0.0411522	0.0310207	-0.00440078	NA	3.35062e-08	NA	0.0106365	0.0359726	NA
s_Parvimonas_micra	CRC	0.0055576	0.00188269	0.00315782	6	1.79983e-05	1.33566e-05	4.10335e-06	91.73	12.0919	18.8024	15.8416	18.8851	16.9606	10.8532	18.6571	1	0.0825979	0.00222206	0.0109451	0.0035894	0.00672572	0.0134662	0.000674435	0.0170651	5.06917e-07	5.18001e-05	0.00014075	0.000631487	NA
s_Peptoniphilus_harei	CRC	0.000305211	0.000149874	0.0417044	6	0	7.12197e-08	0.76099	0	1	33.0937	1.84689	36.3256	25.1091	1.13994	2.48479	1	0.341207	0.000311203	-3.34816e-05	0.000106766	0.000474399	0.00167653	0.0010395	NA	NA	NA	NA	NA	NA
s_Peptostreptococcus_anaerobius	CRC	0.00269949	0.000576501	2.83343e-06	6	0	1.18221e-06	0.593519	0	1	27.3155	5.90293	34.5344	6.2126	11.0592	14.9754	0.0019069	0.00038138	0.00253709	0.00517151	0.00205927	0.00525821	0.00381204	0.0016146	0.0224867	0.0307229	0.036391	0.0249994	0.0299359	NA
s_Peptostreptococcus_stomatis	CRC	0.0127906	0.00259617	8.36242e-07	6	2.45636e-05	2.5318e-05	0.032526	64.3009	2.80119	16.3183	11.8128	22.4532	17.3449	12.3791	19.6917	0.000562791	0.000140698	0.00858271	0.0219278	0.0106906	0.0142301	0.0226937	0.00569728	0.0372013	0.00017109	6.17916e-06	0.000273853	6.47251e-05	NA
s_Porphyromonas_asaccharolytica	CRC	0.00983	0.00374777	0.00871868	6	5.71364e-05	5.24661e-05	6.09556e-05	79.9547	4.9887	10.96	14.592	24.3534	18.6976	19.9187	11.4783	1	0.150453	0.00892267	0.0216546	0.000936332	0.0145114	0.0103879	0.00593977	NA	0.00068343	NA	0.000881987	0.00535984	NA
s_Porphyromonas_somerae	CRC	0.00408739	0.00180315	0.023402	6	1.42615e-05	1.22373e-05	0.000838688	82.2095	5.62097	18.913	15.2321	22.4372	13.7835	11.97	17.6641	1	0.266941	0.00229348	0.00600711	0.000603504	0.0105676	0.00987058	-0.000197521	NA	0.0253276	NA	0.000776409	0.00698821	NA
s_Porphyromonas_uenonis	CRC	0.00407729	0.00166439	0.0142966	6	1.07373e-05	1.03932e-05	0.000865202	73.3963	3.75887	12.3527	11.8818	25.2939	16.9514	17.9497	15.5705	1	0.204715	0.00545241	0.00927483	0.000428458	0.00865753	0.00379414	0.000287537	NA	0.00974748	NA	0.000397661	NA	NA
s_Prevotella_denticola	CRC	0.000492674	0.000200394	0.0139508	5	1.88805e-08	1.31038e-07	0.451859	8.40408	1.09175	41.5493	NA	36.083	3.06323	6.19389	13.1106	1	0.204106	0.000278873	NA	0.00043579	0.00190752	0.00146659	0.000536116	NA	NA	NA	NA	NA	NA
s_Prevotella_histicola	CRC	0.000784172	0.00037978	0.0389414	2	0	4.24373e-07	0.502586	0	1	NA	NA	40.1646	59.8354	NA	NA	1	0.327092	NA	NA	0.00109494	0.000575567	NA	NA	NA	NA	NA	NA	NA	NA
s_Prevotella_intermedia	CRC	0.00604445	0.00211079	0.00418868	6	1.02032e-05	1.60142e-05	0.231711	41.4365	1.70755	5.46537	7.10521	29.6898	22.8022	15.6177	19.3196	1	0.093966	-0.00163576	0.0218115	0.00555301	0.00564319	0.00775923	0.00226109	NA	0.00302407	0.0116434	NA	NA	NA
s_Prevotella_oris	CRC	0.000727452	0.000292403	0.0128521	6	0	2.99726e-07	0.932011	0	1	2.92709	24.5096	13.8645	41.6942	13.1622	3.84232	1	0.19221	0.000932739	0.000432507	0.00114418	0.000530867	0.00119167	0.00149171	NA	NA	NA	NA	NA	NA
s_Prevotella_pallens	CRC	0.000496812	0.000245309	0.0434616	1	NA	NA	NA	NA	NA	NA	NA	100	NA	NA	NA	1	0.34821	NA	NA	0.000496812	NA	NA	NA	NA	NA	0.0434616	NA	NA	NA
s_Prevotella_veroralis	CRC	0.000338247	0.000143422	0.0183537	3	4.46755e-09	6.41023e-08	0.327945	6.86004	1.07365	48.8695	27.1499	23.9806	NA	NA	NA	1	0.233383	0.000193969	0.00027691	0.000701711	NA	NA	NA	NA	NA	0.0142541	NA	NA	NA
s_Roseburia_hominis	CRC	-0.0103438	0.00358997	0.00396045	6	1.83668e-05	4.76874e-05	0.256387	23.9153	1.31432	26.1424	14.7391	24.6491	12.3162	9.19762	12.9556	1	0.0919099	-0.00340833	-0.0233806	-0.00794533	-0.00615802	-0.00393182	-0.0226014	NA	0.00550501	NA	NA	NA	0.0136617
s_Roseburia_intestinalis	CRC	-0.0306657	0.00618995	7.2662e-07	6	8.55403e-05	0.000143459	0.147585	38.0618	1.61451	22.8843	14.6534	23.6069	12.7852	12.6682	13.402	0.000489015	0.000140698	-0.0392168	-0.0449076	-0.0228433	-0.0261849	-0.0474897	-0.00264307	2.33118e-05	0.000888718	0.00944748	NA	0.00165414	NA
s_Roseburia_inulinivorans	CRC	-0.0121527	0.00550003	0.0271351	6	1.15379e-05	0.000109747	0.388755	6.07357	1.06466	31.9069	15.5739	25.6191	8.73131	8.68086	9.48796	1	0.286091	-0.0201826	-0.0259724	-0.0067265	-0.0112997	0.0199164	-0.00724238	0.0281287	NA	NA	NA	NA	NA
s_Ruminococcaceae_bacterium_D16	CRC	0.00436269	0.00220153	0.0475172	6	1.80916e-05	1.80194e-05	0.0115379	68.2839	3.15298	20.1228	20.8383	21.9891	17.0935	10.2237	9.7325	1	0.363399	-0.00098766	0.00604639	-0.000246439	0.0111343	0.00678508	0.00779573	NA	0.00859118	NA	0.000737387	NA	NA
s_Ruminococcus_albus	CRC	-7.1287e-05	3.54085e-05	0.0440861	6	0	6.93321e-09	0.385791	0	1	2.50255	81.5539	14.0854	0.778623	0.611747	0.467854	1	0.349059	-0.000355287	-5.37176e-05	-7.75889e-05	-0.000126979	-0.000892037	-0.000259173	NA	NA	NA	NA	NA	NA
s_Ruminococcus_lactaris	CRC	-0.0107582	0.00521802	0.0392318	6	6.87169e-05	0.000100189	0.352608	45.9769	1.85106	24.8269	14.6146	28.8681	10.9013	10.5239	10.2652	1	0.327092	-0.018107	-0.0130847	-0.00136832	-0.0119832	-0.00344175	-0.0222792	0.00514295	NA	NA	NA	NA	NA
s_Ruminococcus_obeum.2	CRC	-0.0147026	0.00604058	0.0166726	1	NA	NA	NA	NA	NA	NA	NA	NA	NA	NA	100	1	0.220013	NA	NA	NA	NA	NA	-0.0147026	NA	NA	NA	NA	NA	0.0166726
s_Ruminococcus_sp_5_1_39BFAA	CRC	-0.0233424	0.0112672	0.0382924	6	0.000581652	0.000478541	4.93815e-05	82.5879	5.74315	20.2682	18.7465	19.323	12.019	14.7197	14.9235	1	0.327092	0.00242163	-0.0414993	0.00523445	-0.0710955	-0.034519	-0.0230437	NA	3.63986e-05	NA	0.00147779	0.0417194	NA
s_Selenomonas_sputigena	CRC	0.000396164	0.000141293	0.00504961	6	5.287e-08	7.42671e-08	0.400113	47.5232	1.9056	16.6576	13.6957	17.9379	30.5387	10.9847	10.1854	1	0.0988484	0.000483074	0.000578423	0.000530943	0.000131078	0.000570545	0.000378329	NA	NA	0.0285832	NA	NA	NA
s_Slackia_exigua	CRC	0.000303987	9.29865e-05	0.00107872	6	0	2.94874e-08	0.75538	0	1	10.6146	3.90829	20.392	34.6694	2.13704	28.2787	0.725978	0.0382094	0.000337471	0.000611578	0.000396713	0.000263706	0.0010525	0.00017486	NA	NA	NA	NA	NA	NA
s_Solobacterium_moorei	CRC	0.00670341	0.00116404	8.47493e-09	6	1.23894e-06	4.95688e-06	0.315337	15.0028	1.17651	13.6919	20.6302	31.444	14.5021	5.35372	14.3781	5.70363e-06	5.70363e-06	0.00464866	0.00353935	0.0090002	0.00625009	0.0132351	0.00620222	NA	NA	4.26167e-07	0.0302917	0.00806324	0.0324934
s_Stenotrophomonas_maltophilia	CRC	-0.00140572	0.00066969	0.0358111	2	5.39027e-07	1.26853e-06	0.113425	60.0933	2.50584	49.7935	NA	NA	50.2065	NA	NA	1	0.327092	-0.00207818	NA	NA	-0.000738793	NA	NA	0.000671563	NA	NA	NA	NA	NA
s_Streptococcus_australis	CRC	-0.0037505	0.00147709	0.0111136	6	5.34602e-06	8.15441e-06	0.120036	41.9962	1.72403	9.42404	16.4073	24.7496	13.6999	16.878	18.8412	1	0.173941	0.00140472	-0.00948029	-0.000822116	-0.00585479	-0.00475753	-0.00275391	NA	0.000963154	NA	NA	NA	NA
s_Streptococcus_constellatus	CRC	0.000926346	0.000260798	0.000382367	6	4.86569e-08	2.45504e-07	0.388477	11.6722	1.13215	24.1366	8.94389	21.7523	27.7946	6.44691	10.9258	0.257333	0.0214444	0.000415616	-0.000259917	0.000956946	0.00127525	0.00188454	0.0015118	NA	NA	NA	0.00480295	NA	0.0486362
s_Streptococcus_dysgalactiae	CRC	0.000524358	0.000157088	0.000843849	6	0	8.90128e-08	0.933964	0	1	6.75298	17.0424	40.8934	6.32774	7.66442	21.319	0.56791	0.0315506	0.000890235	0.000448518	0.00042489	0.00103848	0.000630722	0.00046905	NA	NA	NA	NA	NA	NA
s_Streptococcus_infantis	CRC	-0.00138122	0.000701897	0.0490867	6	9.92694e-07	1.83581e-06	0.189366	34.3825	1.52398	25.4631	11.4022	23.4469	12.7207	13.762	13.2052	1	0.364701	-0.000490718	-0.00419024	0.000405841	-0.00284917	-0.00276969	-0.000984822	NA	0.0228885	NA	NA	NA	NA
s_Streptococcus_tigurinus	CRC	0.000700925	0.000318243	0.0276313	6	1.10818e-07	3.64388e-07	0.549037	17.1402	1.20686	47.581	6.48609	25.1355	4.57368	7.67221	8.55157	1	0.286091	0.000283998	0.00109584	0.0010029	-0.000370458	0.00184858	0.00137698	NA	NA	NA	NA	NA	NA
s_Sutterella_wadsworthensis	CRC	0.00665533	0.00337745	0.0487791	6	0	4.23086e-05	0.450648	0	1	23.5106	18.7187	18.2793	14.7525	6.95993	17.779	1	0.364701	-0.00145202	0.00586387	0.0142173	0.0172786	-0.00603038	0.00658614	NA	NA	NA	NA	NA	NA
s_Veillonella_dispar	CRC	0.00206484	0.000923827	0.0254115	6	1.3711e-06	3.19363e-06	0.217854	26.9585	1.36909	29.1665	13.218	17.3216	11.0803	14.8903	14.3232	1	0.283688	0.00045834	0.00130383	0.00282368	0.00629151	0.00420583	-0.000374732	NA	NA	NA	0.013923	0.0463949	NA
Footnote: CRC, Colorectal cancer.

## Sheet: Supplementary Table 5
Supplementary Table 5. Differential plasmid KO genes across 6 discovery cohorts
KO_feature	exposure	meta_coef	stderr	pval	k	tau2	stderr.tau2	pval.tau2	I2	H2	weight_1	weight_2	weight_3	weight_4	weight_5	weight_6	pval.bonf	qval.fdr	coef_CHN1	coef_CHN2	coef_JPN	coef_AUS	coef_FRA	coef_USA	pval_CHN1	pval_CHN2	pval_JPN	pval_AUS	pval_FRA	pval_USA
K02003	CRC	-0.0063849	0.00177617	0.000324698	6	0	1.14792e-05	0.464522	0	1	20.3716	16.8603	37.7263	8.62453	10.3586	6.05871	1	0.0780096	-0.00569453	-0.00380445	-0.00369341	-0.0141782	-0.0128825	-0.0104438	NA	NA	NA	0.0209112	0.0213604	NA
K06250	CRC	-0.0060089	0.00102214	1.73115e-08	1	NA	NA	NA	NA	NA	100	NA	NA	NA	NA	NA	0.000162919	8.14593e-05	-0.0060089	NA	NA	NA	NA	NA	1.73115e-08	NA	NA	NA	NA	NA
K02004	CRC	-0.00562374	0.00195022	0.00393103	6	5.97202e-06	1.40839e-05	0.225517	26.4574	1.35976	19.8666	17.4783	29.7611	12.4639	10.8098	9.62021	1	0.268079	-0.00837368	0.000617671	-0.00317523	-0.00457484	-0.0122796	-0.0127392	0.0220782	NA	NA	NA	0.0249979	0.0301422
K06132	CRC	-0.00533174	0.00162764	0.00105381	6	0	9.89046e-06	0.679491	0	1	15.6447	15.2234	41.6294	10.1072	9.79369	7.60162	1	0.143731	-0.00779731	-0.00544961	-0.00445245	9.20258e-05	-0.011642	-0.0039183	NA	NA	NA	NA	0.0271701	NA
K02358	CRC	-0.00465681	0.00168815	0.00580631	6	3.69754e-06	1.04107e-05	0.266669	21.6835	1.27687	20.3747	20.2921	30.9341	8.17696	11.1675	9.0547	1	0.314042	-0.00600441	-0.000751228	-0.00167796	-0.00991135	-0.00775345	-0.0119895	NA	NA	NA	NA	NA	0.0250037
K03205	CRC	-0.00452379	0.00220256	0.0399876	6	0	1.77037e-05	0.554104	0	1	19.7461	17.5157	37.0103	8.93321	9.95591	6.83871	1	0.674882	-0.00032991	-1.31068e-06	-0.00665802	-0.0151314	-0.00506045	-0.00202865	NA	NA	NA	0.0424818	NA	NA
K00874	CRC	-0.00396141	0.00115345	0.000593874	6	6.71385e-07	4.87664e-06	0.340527	8.08075	1.08791	18.4946	19.6421	33.8556	9.49866	9.35499	9.15403	1	0.101617	-0.00401314	-0.00856934	-0.00384347	-0.00102039	-0.00111746	-0.000363852	NA	0.000667372	0.033806	NA	NA	NA
K00046	CRC	-0.00391668	0.00153785	0.0108701	6	7.47339e-06	8.86941e-06	0.0508049	55.2369	2.23398	19.0147	16.8394	24.1596	10.5102	14.8433	14.6329	1	0.420236	-0.00698163	-0.00874198	-0.00132464	-0.00261826	-0.0043991	0.000896153	0.00198983	0.000816954	NA	NA	NA	NA
K02112	CRC	-0.00372328	0.00124926	0.00287879	6	5.25308e-06	5.87181e-06	0.0563235	58.944	2.4357	18.2534	17.0335	24.0021	13.5463	14.5567	12.608	1	0.236221	-0.00410789	-0.00712864	-0.000754334	-0.0039827	-0.00586997	-0.00146061	0.0247577	0.000413029	NA	NA	0.0134924	NA
K03406	CRC	-0.00361874	0.000914907	7.64364e-05	6	0	3.07077e-06	0.725739	0	1	18.9657	16.2643	40.4145	6.77753	8.75741	8.82054	0.719343	0.0342544	-0.0032597	-0.00342293	-0.00398699	0.00108613	-0.0066123	-0.00370751	NA	NA	0.00584317	NA	0.0346268	NA
K01176	CRC	-0.00349991	0.000988951	0.000401634	6	0	3.65675e-06	0.755591	0	1	13.5718	23.3947	23.8743	14.1781	12.7346	12.2466	1	0.0835213	-0.00279252	-0.00437449	-0.00293441	-0.00407019	-0.00619133	-0.000256628	NA	0.0338746	NA	NA	0.0274627	NA
K03737	CRC	-0.00339127	0.00113463	0.00280004	6	3.67395e-07	4.75056e-06	0.492435	4.50025	1.04712	17.4459	17.6291	35.9843	8.55297	10.6121	9.77566	1	0.233196	-0.00735818	-0.000703016	-0.00205674	-0.00555606	-0.00264203	-0.00499141	0.00598182	NA	NA	NA	NA	NA
K01006	CRC	-0.00333354	0.00114193	0.00350899	6	8.13546e-07	4.82654e-06	0.307753	10.062	1.11188	15.0559	17.4637	34.0098	7.31365	13.7182	12.4387	1	0.262088	-0.00854445	-0.003681	-0.00274782	0.00212629	-0.00375533	-0.000884929	0.00260042	NA	NA	NA	NA	NA
K12382	CRC	-0.00331363	0.000476149	4.89691e-11	1	NA	NA	NA	NA	NA	100	NA	NA	NA	NA	NA	4.60848e-07	4.60848e-07	-0.00331363	NA	NA	NA	NA	NA	4.89691e-11	NA	NA	NA	NA	NA
K02965	CRC	-0.00329798	0.00143729	0.0217572	6	7.97347e-07	7.66023e-06	0.328903	6.1367	1.06538	16.2963	17.1344	35.4559	11.2443	11.2079	8.66118	1	0.576176	-0.000758912	0.000416247	-0.00397655	-0.00690346	-0.00994252	0.000633712	NA	NA	NA	NA	0.0196166	NA
K01915	CRC	-0.00316592	0.00109621	0.00387618	6	1.60345e-06	4.47796e-06	0.418035	22.2567	1.28628	17.3186	17.8859	28.6115	10.2516	14.4399	11.4925	1	0.268079	-0.00601323	-0.00508063	-0.000998852	-0.00497695	-0.00180048	-0.00139049	0.00993068	0.0260115	NA	NA	NA	NA
K20488	CRC	-0.00311753	0.00129325	0.0159254	6	3.49653e-06	6.25397e-06	0.1782	35.6192	1.55326	18.8688	16.5614	27.2679	11.565	13.3911	12.3458	1	0.497116	-0.00403735	-0.0028758	-0.00285032	-0.0024426	-0.00887338	0.00298481	NA	NA	NA	NA	0.00376736	NA
K03292	CRC	-0.00308708	0.000866009	0.000364248	6	0	2.79839e-06	0.907604	0	1	13.8537	16.7874	41.2879	7.83114	10.806	9.43388	1	0.0797195	-0.00362506	-0.00298224	-0.002207	-0.00579171	-0.00443881	-0.00254185	NA	NA	NA	NA	NA	NA
K01420	CRC	-0.00305011	0.0013536	0.0242383	6	0	6.7069e-06	0.497069	0	1	19.0854	17.2311	38.4693	7.36387	8.93446	8.91593	1	0.601863	-0.00343214	-0.00092901	-0.000843054	-0.00824806	-0.00648354	-0.00812065	NA	NA	NA	NA	NA	NA
K04758	CRC	-0.00304878	0.00151631	0.0443619	6	5.47661e-06	8.62028e-06	0.281216	40.6998	1.68634	17.2827	18.2151	25.5716	12.6899	14.6104	11.6303	1	0.674882	-0.00384007	-0.0052191	0.000521734	-0.000121547	-0.00550108	-0.0064376	NA	NA	NA	NA	NA	NA
K07216	CRC	-0.00296353	0.00132369	0.025166	6	5.59865e-06	6.59048e-06	0.0639405	55.6073	2.25262	18.6057	16.5167	24.1316	12.3485	14.4544	13.9431	1	0.609346	-0.00271101	-0.000379062	-0.00146849	0.000836538	-0.00729242	-0.00782732	NA	NA	NA	NA	0.00512591	0.0037658
K01962	CRC	-0.00286028	0.000655556	1.28216e-05	6	0	1.58668e-06	0.69797	0	1	17.556	16.3156	40.0399	7.73208	10.1051	8.25133	0.120664	0.0100553	-0.00371849	-0.00455806	-0.00201822	-0.000795511	-0.00373466	-0.00262732	0.0184226	0.00558237	NA	NA	NA	NA
K06131	CRC	-0.00281856	0.00132442	0.0333253	6	0	6.3761e-06	0.769532	0	1	21.6808	15.7668	38.5318	7.57812	8.91456	7.52794	1	0.674882	-0.00623252	-0.00293906	-0.00238773	-0.00168311	0.00128837	-0.000945445	0.0296071	NA	NA	NA	NA	NA
K07149	CRC	-0.00276078	0.000805781	0.000612055	6	1.93086e-06	2.44647e-06	0.146436	51.2396	2.05085	15.6372	17.123	24.7856	14.4599	13.974	14.0203	1	0.102858	-0.00123479	-0.00507256	-0.0010629	-0.00310886	-0.00339444	-0.00365038	NA	0.000274888	NA	NA	0.0417273	0.0285285
K07813	CRC	-0.0027571	0.0009895	0.00533032	6	5.27045e-08	3.62646e-06	0.426204	0.86476	1.00872	17.8733	18.4498	30.8517	12.8253	9.43244	10.5675	1	0.303179	-0.00482035	-0.000249029	-0.00339813	-0.000577514	-0.00695351	-0.000674428	0.0397976	NA	NA	NA	0.0326084	NA
K00053	CRC	-0.00270251	0.00110556	0.0145064	6	2.50899e-06	4.56337e-06	0.17198	34.9768	1.53791	18.617	17.8206	27.241	11.0878	12.7646	12.469	1	0.480183	-0.000546743	-0.00461564	-0.000833156	-7.5791e-05	-0.00576383	-0.00647277	NA	0.0282709	NA	NA	0.0322543	0.018361
K02078	CRC	-0.00268558	0.000946605	0.00455299	6	3.30439e-07	3.33912e-06	0.32495	5.87388	1.0624	14.3815	16.7136	35.3321	9.41003	12.411	11.7517	1	0.280523	-0.00173065	-0.00173033	-0.00271396	0.00226807	-0.00533414	-0.00629689	NA	NA	NA	NA	0.0444962	0.0216956
K07284	CRC	-0.00263122	0.000893861	0.00324359	6	0	2.96726e-06	0.747251	0	1	16.8658	15.4629	38.4112	8.9547	11.2618	9.04372	1	0.252276	-0.00316265	-0.00392437	-0.000973588	-0.00526263	-0.00252547	-0.00399573	NA	NA	NA	NA	NA	NA
K02406	CRC	-0.00261714	0.00126564	0.0386552	6	5.45968e-07	5.89418e-06	0.455725	5.46352	1.05779	20.3466	16.9747	32.4539	8.27406	11.3542	10.5965	1	0.674882	-0.0062865	0.00140539	-0.00155648	-0.00433088	-0.00515861	-0.00120245	0.0212237	NA	NA	NA	NA	NA
K03046	CRC	-0.00257885	0.00108951	0.0179339	6	2.24409e-06	4.42205e-06	0.381795	32.115	1.47308	16.5992	18.314	28.5809	9.84251	14.8404	11.823	1	0.527424	-0.00343208	-0.00589311	-0.00059037	-0.000352147	-0.00292681	-0.00247101	NA	0.0047476	NA	NA	NA	NA
K02115	CRC	-0.00251841	0.00101631	0.0132124	6	3.38675e-06	3.89316e-06	0.104402	56.6265	2.30555	18.1014	16.6814	23.3139	13.605	14.7531	13.5452	1	0.465748	-0.00243541	-0.00551029	-3.10105e-05	-0.00184598	-0.00251629	-0.00390372	NA	0.00122628	NA	NA	NA	NA
K02346	CRC	-0.00251059	0.00102374	0.0141917	6	4.78436e-08	3.86202e-06	0.445877	0.706405	1.00711	19.6139	15.0959	37.4796	9.79729	8.66155	9.35171	1	0.476994	-0.000284849	-0.00481127	-0.00329185	0.00246477	-0.00337263	-0.00474781	NA	NA	0.0477131	NA	NA	NA
K21471	CRC	-0.00251031	0.00093111	0.00701691	6	0	3.22665e-06	0.65432	0	1	17.1908	15.3469	34.7441	10.6812	11.5492	10.4878	1	0.355033	-0.00440808	-0.00459282	-0.00127283	-0.00314357	-0.00283991	0.000556064	NA	NA	NA	NA	NA	NA
K02890	CRC	-0.00249753	0.00123005	0.0423131	6	0	5.64414e-06	0.829334	0	1	15.3613	15.6247	38.601	10.4117	10.8345	9.16681	1	0.674882	-0.00349279	6.32282e-05	-0.00191504	-0.00364696	-0.00648693	-0.00162665	NA	NA	NA	NA	NA	NA
K03413	CRC	-0.00237974	0.000775251	0.00214315	6	6.24129e-07	2.16149e-06	0.322192	17.0192	1.2051	19.6012	18.6766	34.9673	11.6534	3.10771	11.9938	1	0.211286	-0.0042834	-0.00352202	-0.00138954	0.000878306	-0.00575013	-0.00266907	0.00668578	0.0301704	NA	NA	NA	NA
K00688	CRC	-0.00236487	0.00089572	0.00828606	6	0	2.98013e-06	0.474901	0	1	15.4276	18.625	32.0971	9.87002	10.8777	13.1026	1	0.380391	-0.00316596	-0.00517083	-0.00241887	-0.00246918	-0.000504585	0.00123344	NA	0.0137201	NA	NA	NA	NA
K06528	CRC	-0.00234196	0.000433696	1.89739e-07	1	NA	NA	NA	NA	NA	100	NA	NA	NA	NA	NA	0.00178564	0.000446409	-0.00234196	NA	NA	NA	NA	NA	1.89739e-07	NA	NA	NA	NA	NA
K15532	CRC	-0.00232921	0.00067779	0.000589319	6	0	1.68593e-06	0.885683	0	1	17.3952	16.9198	38.1124	9.96767	11.9648	5.64005	1	0.101617	-0.00342507	-0.00236409	-0.00141385	-0.00181657	-0.00339616	-0.00367275	0.0363233	NA	NA	NA	NA	NA
K14381	CRC	-0.00231863	0.000435942	2.81084e-07	1	NA	NA	NA	NA	NA	100	NA	NA	NA	NA	NA	0.00264528	0.000529057	-0.00231863	NA	NA	NA	NA	NA	2.81084e-07	NA	NA	NA	NA	NA
K03904	CRC	-0.00229456	0.000413425	9.08812e-08	1	NA	NA	NA	NA	NA	100	NA	NA	NA	NA	NA	0.000855283	0.000285094	-0.00229456	NA	NA	NA	NA	NA	9.08812e-08	NA	NA	NA	NA	NA
K01647	CRC	-0.00220331	0.00105767	0.0372353	6	0	4.21838e-06	0.79787	0	1	13.6585	14.199	43.5377	9.02864	11.722	7.85426	1	0.674882	-0.00285947	-0.00199032	-0.0022484	-0.000846823	-0.00528826	0.00184745	NA	NA	NA	NA	NA	NA
K14477	CRC	-0.00217718	0.000428148	8.49048e-07	1	NA	NA	NA	NA	NA	100	NA	NA	NA	NA	NA	0.00799039	0.00114148	-0.00217718	NA	NA	NA	NA	NA	8.49048e-07	NA	NA	NA	NA	NA
K01179	CRC	-0.00217333	0.000909183	0.0168293	6	6.29878e-07	3.05933e-06	0.348944	12.4403	1.14208	19.635	16.098	31.4409	9.65754	13.2516	9.91699	1	0.509286	-0.00508948	0.000481455	-0.00147295	-0.000846554	-0.00152583	-0.00508672	0.00775833	NA	NA	NA	NA	NA
K07240	CRC	-0.00212906	0.000934625	0.0227277	6	0	3.21022e-06	0.7749	0	1	20.5263	14.5979	36.5592	7.62431	10.1702	10.5221	1	0.592395	-0.00127862	-0.00125484	-0.00226323	-0.00413711	-0.00541483	9.61779e-05	NA	NA	NA	NA	NA	NA
K00266	CRC	-0.00210848	0.00100583	0.036059	6	1.80417e-06	3.77639e-06	0.349015	30.1249	1.43112	19.3424	17.1244	27.2604	11.2111	12.6661	12.3956	1	0.674882	-0.00317763	-0.00475953	-2.02898e-05	-0.00386193	-0.0021326	0.000240476	NA	0.0199894	NA	NA	NA	NA
K00943	CRC	-0.00210447	0.000839054	0.0121366	6	2.09549e-06	2.6497e-06	0.119502	51.3525	2.0556	18.8052	15.4705	24.3201	13.4229	13.7499	14.2314	1	0.444426	-0.00157082	-0.00198229	9.58177e-05	-0.00308622	-0.0030789	-0.00483509	NA	NA	NA	NA	NA	0.00508862
K01071	CRC	-0.00207383	0.00052645	8.1732e-05	6	0	1.01486e-06	0.880581	0	1	17.7711	18.466	33.4019	5.75175	11.7083	12.9011	0.76918	0.0349627	-0.00145776	-0.00172792	-0.00258375	-0.00318415	-0.00283455	-0.000911901	NA	NA	0.00477798	NA	NA	NA
K18197	CRC	-0.0020262	0.000573231	0.000408243	6	0	1.22153e-06	0.864586	0	1	16.9845	14.0027	39.0194	11.1302	11.4754	7.38779	1	0.0835213	-0.00235687	-0.000585033	-0.00260443	-0.00153358	-0.00260773	-0.00078242	NA	NA	0.00475463	NA	NA	NA
K05833	CRC	-0.00202446	0.000779991	0.00944543	6	1.0643e-06	2.26875e-06	0.303282	29.561	1.41967	17.6999	17.071	29.4305	13.3654	11.4269	11.0064	1	0.400149	-0.00307456	-0.00499477	-0.000878252	-0.00115675	-0.000807941	-0.00111039	0.0473144	0.00188368	NA	NA	NA	NA
K01653	CRC	-0.00201278	0.00102544	0.0496642	6	2.79752e-06	3.93258e-06	0.115913	46.2174	1.85934	18.0259	18.8712	25.9966	12.9473	12.7214	11.4377	1	0.674882	-0.00262273	-0.005879	-0.000679285	0.000668203	-0.00250379	-0.000192127	NA	0.000540605	NA	NA	NA	NA
K00656	CRC	-0.00195752	0.000807969	0.0154029	6	0	2.44288e-06	0.830774	0	1	14.0647	15.1282	40.5508	12.4523	9.33548	8.46852	1	0.486432	-0.00430777	-0.00257868	-0.000923016	-0.00165623	-0.00141026	-0.00294444	0.0469205	NA	NA	NA	NA	NA
K01687	CRC	-0.00192266	0.000677337	0.00453178	6	0	1.65099e-06	0.824575	0	1	18.5058	18.3494	40.0095	2.7214	10.0919	10.3221	1	0.280523	-0.00285301	-0.00313896	-0.00164845	-0.0027557	9.40223e-05	-0.000907443	NA	0.0487963	NA	NA	NA	NA
K16141	CRC	-0.00191854	0.000805138	0.0181239	1	NA	NA	NA	NA	NA	100	NA	NA	NA	NA	NA	1	0.529152	-0.00191854	NA	NA	NA	NA	NA	0.0181239	NA	NA	NA	NA	NA
K03910	CRC	-0.00190971	0.00038167	1.23892e-06	1	NA	NA	NA	NA	NA	100	NA	NA	NA	NA	NA	0.0116595	0.00145744	-0.00190971	NA	NA	NA	NA	NA	1.23892e-06	NA	NA	NA	NA	NA
K03733	CRC	-0.00186475	0.000825861	0.0239489	6	0	2.55018e-06	0.482721	0	1	16.7782	16.1288	29.4338	14.3294	11.1603	12.1696	1	0.601021	-0.00104455	-0.0037222	-0.00167083	0.00130175	-0.00196568	-0.00463875	NA	NA	NA	NA	NA	NA
K05341	CRC	-0.00186372	0.000744802	0.0123389	6	0	2.02256e-06	0.728294	0	1	22.7561	14.3094	35.2633	7.53831	11.6508	8.48211	1	0.446862	-0.0028128	0.000875034	-0.00226044	-0.000856094	-0.00298923	-0.00163802	NA	NA	NA	NA	NA	NA
K04487	CRC	-0.00185928	0.000842414	0.0273078	6	9.24815e-07	2.63453e-06	0.345258	21.7195	1.27746	18.4552	17.4471	29.5485	13.0887	12.5954	8.86504	1	0.620757	-0.00230421	-0.00505918	-0.000596174	-0.00110881	0.000237941	-0.00293329	NA	0.00487697	NA	NA	NA	NA
K13052	CRC	-0.00185485	0.000884182	0.0359215	6	1.87959e-06	2.92838e-06	0.31176	41.3598	1.70531	18.2183	15.8782	27.2348	12.763	14.2458	11.66	1	0.674882	-0.00296077	-0.00410454	-4.97504e-05	-0.000303677	-0.00251146	-0.00217528	NA	0.0198311	NA	NA	NA	NA
K07705	CRC	-0.00185092	0.000566997	0.00109688	6	0	1.19301e-06	0.568634	0	1	17.418	15.3003	37.9309	8.79166	10.7203	9.83895	1	0.147467	-0.00115005	-0.00156267	-0.00134809	-0.000866424	-0.00419033	-0.00380912	NA	NA	NA	NA	0.0171403	0.0375466
K18889	CRC	-0.00183273	0.000433142	2.32397e-05	6	0	6.88576e-07	0.79775	0	1	19.1877	15.8602	38.9317	6.62118	10.1893	9.2099	0.218709	0.0145806	-0.00137121	-0.00226824	-0.00171531	-0.00220551	-0.00331561	-0.000632085	NA	0.0385714	0.0138641	NA	0.0161085	NA
K13572	CRC	-0.00181779	0.000820106	0.0266551	6	1.06577e-06	2.4493e-06	0.227514	27.0304	1.37043	25.1803	13.414	32.3259	7.4332	10.5771	11.0695	1	0.617012	-0.000755834	-0.00382718	-0.000645333	0.000792963	-0.0055446	-0.00341447	NA	NA	NA	NA	0.0175805	NA
K00702	CRC	-0.00181541	0.000634375	0.00421328	6	0	1.48285e-06	0.551214	0	1	19.2673	15.2095	36.9581	7.51687	10.7212	10.3271	1	0.279233	-0.00219603	-0.00431274	-0.0017306	-0.000182012	-0.000367802	-0.000422574	NA	0.00880361	NA	NA	NA	NA
K03790	CRC	-0.00179321	0.000700962	0.0105214	6	2.17722e-08	1.80451e-06	0.544011	0.688024	1.00693	16.8807	18.7376	36.7569	7.26529	11.1421	9.21748	1	0.416037	-0.00174462	-0.000303066	-0.00197623	0.000880956	-0.00296819	-0.00486899	NA	NA	NA	NA	NA	0.0370242
K20345	CRC	-0.00178839	0.000505728	0.000405828	6	0	9.4588e-07	0.560392	0	1	18.7105	14.189	41.3261	10.2321	7.92588	7.61636	1	0.0835213	-0.00368794	-0.00215683	-0.00132948	-0.000501091	-0.0010624	-0.00141041	0.0018592	NA	NA	NA	NA	NA
K02304	CRC	-0.00177987	0.000709396	0.0121075	6	1.86442e-06	1.89956e-06	0.0280466	64.1279	2.78768	18.3664	17.111	21.9791	14.0764	14.5953	13.8718	1	0.444426	-0.00183981	-0.00352937	0.000237343	-0.00209688	-0.00294173	-0.00119449	NA	0.000842035	NA	NA	0.0211796	NA
K02226	CRC	-0.00176606	0.000659806	0.00743642	6	2.49851e-07	1.6132e-06	0.501629	9.24466	1.10186	18.056	15.7381	33.866	13.0657	10.3931	8.88099	1	0.366409	-0.00276066	-0.00209911	-0.000455137	-0.00205104	-0.00446834	-0.000571092	NA	NA	NA	NA	0.0263096	NA
K01652	CRC	-0.00176066	0.000594534	0.00306227	6	0	1.30652e-06	0.775589	0	1	19.8018	13.6299	36.5152	8.73865	10.4743	10.8402	1	0.242177	-0.00145934	-0.00410101	-0.00150458	-0.00125057	-0.00135739	-0.00103194	NA	0.0117983	NA	NA	NA	NA
K00763	CRC	-0.00175094	0.00058081	0.00257278	6	0	1.25185e-06	0.914024	0	1	16.4023	16.3095	37.7336	8.35516	10.6873	10.5122	1	0.230998	-0.000401765	-0.00203818	-0.00206654	-0.00089507	-0.00207283	-0.00263054	NA	NA	0.0293852	NA	NA	NA
K10542	CRC	-0.00174247	0.0008444	0.0390596	6	1.60694e-06	2.66785e-06	0.154996	38.6012	1.6287	17.7935	17.439	27.3259	11.6432	12.741	13.0574	1	0.674882	-0.00400874	-0.0032467	-0.00178618	-0.00137314	0.00267296	-0.00119149	0.010383	0.0408852	NA	NA	NA	NA
K06940	CRC	-0.00173006	0.000617224	0.00506355	6	3.4821e-07	1.41102e-06	0.299477	15.0301	1.17689	19.9458	16.9545	30.3558	11.5283	11.4975	9.71816	1	0.294155	-0.0033918	-0.00309674	-0.00127456	-0.00081975	0.00115414	-0.00185002	0.00723299	0.0259522	NA	NA	NA	NA
K11070	CRC	-0.00172359	0.00079836	0.0308567	6	1.92918e-06	2.40201e-06	0.0589829	52.0223	2.0843	17.2334	16.5927	24.0347	13.2039	14.1654	14.7698	1	0.656556	-0.00344714	-0.00140165	-9.20026e-05	0.000880966	-0.00243805	-0.00437248	0.0102665	NA	NA	NA	NA	0.00559758
K00773	CRC	-0.00172062	0.000768643	0.0251871	6	9.27496e-07	2.20985e-06	0.240354	26.3318	1.35744	19.7649	18.3498	24.7084	11.3268	13.4297	12.4204	1	0.609346	0.000695759	-0.00345499	-0.00133723	-0.000322213	-0.00225196	-0.00446702	NA	0.0237738	NA	NA	NA	0.0245203
K07576	CRC	-0.00171049	0.000601696	0.00447216	6	4.66828e-07	1.35162e-06	0.270785	21.4237	1.27265	17.437	15.6761	30.7701	11.7376	12.9883	11.3908	1	0.280523	-0.000358391	-0.00456289	-0.00125726	-0.000574896	-0.0020343	-0.00188006	NA	0.000964988	NA	NA	NA	NA
K03710	CRC	-0.00170862	0.000845326	0.0432529	6	0	2.65748e-06	0.708254	0	1	15.1895	16.5948	40.464	7.70274	9.4994	10.5495	1	0.674882	-0.00320866	0.00109973	-0.00248746	-0.00159967	-0.00237896	-0.000455124	NA	NA	NA	NA	NA	NA
K03705	CRC	-0.00170828	0.000635996	0.00723136	6	6.79982e-07	1.51422e-06	0.213361	28.2619	1.39396	17.3901	17.2382	27.585	12.6749	13.344	11.7679	1	0.360076	-0.00201928	-0.00140533	-0.00215056	0.00114792	-0.000874016	-0.00467808	NA	NA	0.0157148	NA	NA	0.00581664
K00048	CRC	-0.00170369	0.000617162	0.00577078	6	0	1.40607e-06	0.60786	0	1	10.4112	20.6389	38.2718	8.78497	11.7061	10.1871	1	0.314042	-0.00136534	-0.003861	-0.00117086	-0.000570286	-0.00192641	-0.000402088	NA	0.0050508	NA	NA	NA	NA
K07800	CRC	-0.00170317	0.000733256	0.0201923	6	6.70206e-07	1.96864e-06	0.260479	20.6747	1.26063	20.328	17.9323	34.0101	8.98396	9.07877	9.66693	1	0.560119	-0.0001579	-0.0012549	-0.00131359	-0.00242026	-0.00681523	-0.00168735	NA	NA	NA	NA	0.00360207	NA
K03499	CRC	-0.00169434	0.000841762	0.0441305	6	0	2.60934e-06	0.524136	0	1	17.8261	17.3915	37.0309	10.1606	9.72119	7.86968	1	0.674882	-0.00416075	-0.002394	-0.00197804	-4.93111e-05	0.00170674	0.000448454	0.0381738	NA	NA	NA	NA	NA
K00620	CRC	-0.00169187	0.000600181	0.00481846	6	1.79205e-07	1.32782e-06	0.51148	7.85144	1.0852	19.6872	14.8799	37.2636	8.52187	10.122	9.52538	1	0.290683	-0.0031207	-0.00300246	-0.000815348	-0.00279981	-0.000864602	-8.22547e-06	0.016029	0.0465675	NA	NA	NA	NA
K01621	CRC	-0.00168525	0.000542419	0.00189043	6	2.17366e-07	1.07059e-06	0.300528	11.8892	1.13493	20.4962	15.6758	35.1554	4.73161	12.1097	11.8312	1	0.204493	-0.00303988	-0.00164841	-0.00140488	0.00150097	0.000135858	-0.00335868	0.00642945	NA	NA	NA	NA	0.0279724
K07015	CRC	-0.00166235	0.000690119	0.0160053	6	5.14806e-07	1.76483e-06	0.351423	17.7827	1.21629	17.9889	17.1677	32.9352	10.4987	9.8003	11.6092	1	0.497116	-0.00458643	-0.00120145	-0.00100106	-0.000499357	-0.00226525	-0.000231864	0.00194463	NA	NA	NA	NA	NA
K01567	CRC	-0.00166108	0.000474978	0.000470228	6	2.35933e-07	8.41702e-07	0.276184	17.2338	1.20822	18.3725	14.38	31.2887	12.1118	11.8579	11.9891	1	0.0885062	-0.000147286	-0.00114128	-0.0016942	-0.00411778	-0.00163395	-0.00206285	NA	NA	0.0154056	0.00165246	NA	NA
K10254	CRC	-0.00163805	0.000630295	0.00935317	6	0	1.48463e-06	0.58485	0	1	15.2296	15.2768	33.9835	10.8604	11.6646	12.9851	1	0.400149	-0.000996105	-0.00360343	-0.00212149	-0.00179625	-0.000929568	0.000682346	NA	0.0267988	NA	NA	NA	NA
K08600	CRC	-0.00163468	0.000802988	0.041776	6	0	2.39123e-06	0.841808	0	1	16.6319	16.6809	37.4209	9.76812	9.72007	9.77802	1	0.674882	-0.00249239	-0.00265646	-0.000284295	-0.00236026	-0.00119727	-0.00331059	NA	NA	NA	NA	NA	NA
K18345	CRC	-0.00162718	0.000551372	0.00316591	6	0	1.11242e-06	0.931666	0	1	17.6994	19.1985	35.9749	8.8908	11.0733	7.16316	1	0.248287	-0.00102598	-0.00222241	-0.00122475	-0.00113257	-0.00283663	-0.00228272	NA	NA	NA	NA	NA	NA
K03903	CRC	-0.00159176	0.000358155	1.46634e-05	1	NA	NA	NA	NA	NA	100	NA	NA	NA	NA	NA	0.137997	0.0106152	-0.00159176	NA	NA	NA	NA	NA	1.46634e-05	NA	NA	NA	NA	NA
K07137	CRC	-0.00158924	0.000626195	0.0111507	6	0	1.47504e-06	0.74527	0	1	12.8512	15.985	42.8517	9.92131	9.44324	8.94745	1	0.428325	-0.00171887	-0.00152902	-0.00199147	-0.00304321	0.00120958	-0.00092596	NA	NA	0.0379499	NA	NA	NA
K03571	CRC	-0.00158849	0.000442725	0.000333241	6	0	7.32956e-07	0.52217	0	1	14.496	15.6674	39.9839	9.66983	9.23017	10.9527	1	0.0780096	-0.000106283	-0.00246403	-0.00133008	-0.00234048	-0.00332162	-0.00111668	NA	0.0289911	NA	NA	0.0245378	NA
K09702	CRC	-0.00157537	0.000682735	0.0210301	6	0	1.73474e-06	0.95618	0	1	18.0442	15.4067	32.5506	10.467	11.684	11.8474	1	0.567089	-0.00201273	-0.00259682	-0.000698443	-0.0019231	-0.00205887	-0.00120626	NA	NA	NA	NA	NA	NA
K00248	CRC	-0.00156661	0.000772409	0.0425385	6	1.52766e-07	2.21561e-06	0.335846	3.99988	1.04167	16.9263	15.607	37.8621	10.0477	8.76583	10.791	1	0.674882	-0.00185348	-0.00178674	-0.00243977	0.00325296	5.48456e-05	-0.0035394	NA	NA	0.0414408	NA	NA	NA
K03077	CRC	-0.00155478	0.000632211	0.0139221	6	0	1.49079e-06	0.792257	0	1	14.9236	15.8241	40.2965	8.08488	11.369	9.5019	1	0.473	-0.00176097	-0.00315291	-0.00108501	-0.00136462	-0.00248076	0.000384445	NA	0.0489413	NA	NA	NA	NA
K02099	CRC	-0.00154948	0.000712822	0.0297254	6	0	1.87831e-06	0.963867	0	1	19.1348	14.8488	36.693	9.01253	10.5139	9.79695	1	0.646064	-0.00271439	-0.000701754	-0.00111492	-0.00117108	-0.00186739	-0.00219365	NA	NA	NA	NA	NA	NA
K17320	CRC	-0.00154021	0.000542649	0.00453512	6	0	1.09981e-06	0.587542	0	1	13.9129	16.1221	37.9023	9.32158	11.1054	11.6357	1	0.280523	-0.00100339	-0.00306811	-0.0018328	0.00109073	-0.00143799	-0.0013173	NA	0.0244979	0.03818	NA	NA	NA
K06535	CRC	-0.00153492	0.000340994	1.15114e-05	1	NA	NA	NA	NA	NA	100	NA	NA	NA	NA	NA	0.108334	0.0100553	-0.00153492	NA	NA	NA	NA	NA	1.15114e-05	NA	NA	NA	NA	NA
K02026	CRC	-0.00152546	0.000689723	0.0269871	6	0	1.77226e-06	0.581998	0	1	16.5273	14.9528	40.0465	10.2838	8.64808	9.54142	1	0.617638	-0.00138993	-0.00415412	-0.000539869	-0.00292213	-0.000120461	-0.0015455	NA	0.0210796	NA	NA	NA	NA
K15533	CRC	-0.00150182	0.000681569	0.0275614	6	0	1.71113e-06	0.941537	0	1	19.9112	16.8121	32.6422	9.10032	12.4217	9.11233	1	0.620939	-0.00123169	-0.00176049	-0.00211617	-0.00175473	0.000329101	-0.0016574	NA	NA	NA	NA	NA	NA
K06737	CRC	-0.00149894	0.000288378	5.00173e-07	1	NA	NA	NA	NA	NA	100	NA	NA	NA	NA	NA	0.00470713	0.000784522	-0.00149894	NA	NA	NA	NA	NA	5.00173e-07	NA	NA	NA	NA	NA
K00972	CRC	-0.00149471	0.000486871	0.00214041	6	4.07377e-07	8.80502e-07	0.534341	29.1025	1.41049	17.2915	18.1298	31.3121	10.9165	11.1346	11.2155	1	0.211286	-0.00149124	-0.00237681	-0.000485612	-0.00232533	-0.00168217	-0.00189679	NA	0.0132126	NA	NA	NA	NA
K01308	CRC	-0.00149005	0.000642061	0.0203011	6	1.15701e-06	1.53005e-06	0.0981017	49.9308	1.99724	20.4835	18.6577	26.2835	10.6276	14.1101	9.83759	1	0.560119	-0.0010552	-0.00420205	-0.000803775	-0.000281797	-0.000617518	-0.00164233	NA	6.5916e-05	NA	NA	NA	NA
K03465	CRC	-0.00146567	0.000718158	0.0412629	6	0	1.91515e-06	0.584501	0	1	18.4446	13.9016	36.0569	11.322	10.8935	9.3814	1	0.674882	-0.00101587	-0.00326903	-0.000148292	-0.00267965	-0.000824589	-0.00402037	NA	NA	NA	NA	NA	NA
K03149	CRC	-0.0014618	0.000536496	0.00643585	6	0	1.08395e-06	0.632786	0	1	16.416	12.6638	44.3646	8.19575	8.90636	9.45346	1	0.340268	-0.000374482	-0.00278469	-0.00131984	-0.00182054	-0.0034771	-3.42757e-05	NA	NA	NA	NA	NA	NA
K01193	CRC	-0.00146068	0.000692307	0.0348689	6	0	1.77773e-06	0.563945	0	1	16.9774	17.2707	33.7432	9.97047	9.97517	12.063	1	0.674882	-0.00182137	0.00126346	-0.0019404	-0.00246675	-0.00338651	-0.00108728	NA	NA	NA	NA	NA	NA
K02601	CRC	-0.00144914	0.000705677	0.0400193	6	0	1.84232e-06	0.845586	0	1	15.579	20.1332	31.5004	10.875	12.8649	9.04747	1	0.674882	-0.00231389	-0.0025537	-0.000638921	-0.00185227	0.000237543	-0.00223687	NA	NA	NA	NA	NA	NA
K07814	CRC	-0.00144573	0.000735042	0.0491983	6	1.1706e-06	2.01795e-06	0.411874	37.0993	1.58981	18.852	16.3402	27.8189	10.7816	13.5165	12.6908	1	0.674882	-0.00265938	-0.00163496	0.000176029	-0.00139312	-0.00131286	-0.00314042	0.0424321	NA	NA	NA	NA	NA
K07675	CRC	-0.00143947	0.000724958	0.0470795	6	1.51229e-06	1.96462e-06	0.0954817	50.7362	2.02989	21.2421	15.3142	25.6897	12.1988	13.6785	11.8767	1	0.674882	-0.000860803	-0.00494302	-0.0014505	0.000498168	0.000243142	-0.00186103	NA	0.000472402	0.0476911	NA	NA	NA
K08057	CRC	-0.00143312	0.000326686	1.86772e-05	1	NA	NA	NA	NA	NA	100	NA	NA	NA	NA	NA	0.175771	0.0125551	-0.00143312	NA	NA	NA	NA	NA	1.86772e-05	NA	NA	NA	NA	NA
K06346	CRC	-0.00142618	0.000655824	0.0296576	6	6.61291e-07	1.60328e-06	0.272109	25.7917	1.34756	16.765	17.8749	29.1039	14.2883	11.7061	10.2617	1	0.646064	-0.000734516	-0.00272843	-0.000323104	-0.00399371	0.000186291	-0.00168069	NA	0.0404478	NA	0.0104707	NA	NA
K21029	CRC	-0.00141376	0.000645939	0.0286192	6	6.1523e-07	1.54252e-06	0.354729	24.7107	1.32821	16.0524	16.13	31.9101	14.2666	14.9184	6.72238	1	0.632241	-0.000996141	-0.00107155	-0.000118549	-0.00191847	-0.0032226	-0.00429497	NA	NA	NA	NA	0.0312108	NA
K06385	CRC	-0.00140991	0.000547059	0.00995907	6	1.12776e-07	1.10674e-06	0.399201	6.00223	1.06386	19.2238	15.5391	34.724	10.643	9.58638	10.2837	1	0.406248	-0.00327092	-0.00202259	-0.000843793	-0.000822636	0.00100051	-0.00177153	0.00706783	NA	NA	NA	NA	NA
K00965	CRC	-0.00140814	0.000689346	0.0410799	6	8.23525e-07	1.77413e-06	0.389525	29.2354	1.41314	18.6197	16.5004	28.3495	10.8967	12.7603	12.8734	1	0.674882	-0.00309121	-0.00221369	-4.28943e-05	-0.0028513	-0.000291897	-0.000832713	0.0196984	NA	NA	NA	NA	NA
K06378	CRC	-0.00140679	0.000638104	0.0274788	6	1.69747e-07	1.51265e-06	0.321282	6.66029	1.07136	18.2887	14.3672	34.7422	9.44981	11.7026	11.4495	1	0.620939	-0.00132656	-0.00392706	-0.00115248	0.00220179	-0.00229668	-0.00121292	NA	0.0172457	NA	NA	NA	NA
K00041	CRC	-0.00139421	0.000585615	0.0172766	6	4.65165e-07	1.27427e-06	0.244237	22.6272	1.29244	19.1862	16.5675	30.356	10.4655	11.5036	11.9213	1	0.518593	-0.00124828	-0.00322553	-0.00199313	-0.00119173	-0.000790385	0.00168058	NA	0.0118125	0.0148914	NA	NA	NA
K22227	CRC	-0.00138268	0.000497942	0.00548998	6	0	8.99906e-07	0.458805	0	1	21.6757	17.6488	35.6701	8.12845	8.94024	7.93665	1	0.307347	-0.00153041	-0.00314683	-0.000874747	-0.000911752	-0.00209954	0.000986151	NA	0.00871441	NA	NA	NA	NA
K09125	CRC	-0.00137307	0.000530368	0.00962856	6	0	1.04093e-06	0.96438	0	1	18.6141	15.0822	36.0637	8.56126	11.3184	10.3604	1	0.401756	-0.00200541	-0.000585947	-0.00137006	-0.000701562	-0.00117918	-0.00215999	NA	NA	NA	NA	NA	NA
K06148	CRC	-0.00137011	0.000664436	0.0392013	6	3.49858e-07	1.63612e-06	0.298532	12.8597	1.14757	16.1975	18.4494	33.8762	10.3924	10.3089	10.7757	1	0.674882	-0.00165855	-0.00155672	-0.000272575	-0.00269249	-0.00495159	0.00063424	NA	NA	NA	NA	0.0139824	NA
K03666	CRC	-0.00135541	0.000671508	0.0435437	6	0	1.66227e-06	0.535759	0	1	18.4387	16.2964	37.9958	9.49606	9.54685	8.22619	1	0.674882	0.000460343	-0.00359778	-0.00170869	-0.00131733	0.000597518	-0.00166179	NA	0.0320002	NA	NA	NA	NA
K18274	CRC	-0.00134005	0.000340036	0.000112505	1	NA	NA	NA	NA	NA	100	NA	NA	NA	NA	NA	1	0.0378137	-0.00134005	NA	NA	NA	NA	NA	0.000112505	NA	NA	NA	NA	NA
K03977	CRC	-0.00133532	0.000642334	0.0376307	6	0	1.508e-06	0.562374	0	1	19.6837	19.9985	30.5365	11.9513	6.37013	11.4597	1	0.674882	-0.000353822	-0.00317624	-0.000942751	0.000698167	-0.00212932	-0.00253401	NA	0.028397	NA	NA	NA	NA
K06969	CRC	-0.00133095	0.000660262	0.0438212	6	0	1.6197e-06	0.494264	0	1	15.4795	14.9543	37.4962	8.70836	8.91421	14.4474	1	0.674882	-0.000803241	-0.00328293	-0.00196344	0.0007477	-0.00200123	0.000926253	NA	NA	NA	NA	NA	NA
K00490	CRC	-0.00132817	0.000278832	3.67553e-06	1	NA	NA	NA	NA	NA	100	NA	NA	NA	NA	NA	0.0345904	0.00384338	-0.00132817	NA	NA	NA	NA	NA	3.67553e-06	NA	NA	NA	NA	NA
K17318	CRC	-0.0013269	0.000660837	0.0446531	6	1.80983e-07	1.62158e-06	0.406187	6.65856	1.07134	17.0479	16.8907	33.4371	12.1822	10.7638	9.67828	1	0.674882	-0.0024485	-0.00215825	-0.00184066	0.000503582	-0.00193634	0.00224835	NA	NA	NA	NA	NA	NA
K04072	CRC	-0.00131521	0.000538203	0.014537	6	0	1.08628e-06	0.619784	0	1	15.7715	12.8852	39.7676	10.0167	10.8301	10.7289	1	0.480183	-0.000226545	-0.00304949	-0.00141498	-0.00151434	0.000524195	-0.0021338	NA	0.043575	NA	NA	NA	NA
K02747	CRC	-0.00131411	0.000502064	0.00885994	6	0	9.36112e-07	0.755047	0	1	16.1656	14.2227	39.8737	12.5164	10.9118	6.30987	1	0.39146	-0.000634598	-0.00205375	-0.00141962	-0.000100965	-0.00289237	-0.000398117	NA	NA	NA	NA	NA	NA
K20276	CRC	-0.0013067	0.000552013	0.017926	6	0	1.12578e-06	0.838072	0	1	16.4322	18.7877	34.8588	10.4427	9.6298	9.84871	1	0.527424	-0.000986917	-0.00209833	-0.00106992	0.000359096	-0.0015788	-0.00266834	NA	NA	NA	NA	NA	NA
K06959	CRC	-0.00129498	0.000620285	0.0368228	6	0	1.44881e-06	0.787754	0	1	11.796	14.7797	41.0593	9.37769	11.6605	11.3267	1	0.674882	-0.00154024	-0.00316566	-0.000650081	-0.00231529	-0.00120348	-0.000185844	NA	NA	NA	NA	NA	NA
K01681	CRC	-0.00129042	0.000529391	0.0147866	6	0	1.04735e-06	0.620602	0	1	13.9049	16.181	38.1771	10.5514	10.0519	11.1337	1	0.483184	-0.00142564	-0.00240948	-0.0019244	-0.000105405	3.86119e-05	0.000355764	NA	NA	0.0252096	NA	NA	NA
K09770	CRC	-0.00127357	0.00047933	0.0078846	6	7.10992e-07	8.61966e-07	0.0516031	54.4133	2.19362	18.4113	17.1847	25.4194	13.9522	12.0246	13.0078	1	0.370953	-0.00130514	-0.00299729	-0.000386377	-0.000273049	-0.00248699	-0.000636834	NA	0.000212629	NA	NA	0.0250872	NA
K03156	CRC	-0.0012722	0.000427392	0.00327747	1	NA	NA	NA	NA	NA	100	NA	NA	NA	NA	NA	1	0.252594	-0.0012722	NA	NA	NA	NA	NA	0.00327747	NA	NA	NA	NA	NA
K02407	CRC	-0.00126223	0.000613939	0.0397874	6	5.92191e-07	1.4062e-06	0.26302	26.3873	1.35846	20.2703	15.3686	27.7505	11.7419	13.3158	11.5529	1	0.674882	-0.00309574	-0.00274219	-0.000534163	0.000771562	-0.000438744	-0.000841472	0.00651204	0.0460188	NA	NA	NA	NA
K08602	CRC	-0.00125253	0.000494552	0.0113202	6	0	9.10346e-07	0.844748	0	1	17.5592	13.9767	39.8468	8.9386	9.77912	9.89963	1	0.43	-0.000743638	-0.0020084	-0.00108735	-0.000564601	-0.000669628	-0.00294979	NA	NA	NA	NA	NA	NA
K00003	CRC	-0.0012489	0.000464343	0.00715377	6	5.88257e-08	7.99848e-07	0.426852	4.27793	1.04469	18.9796	13.2702	37.1972	10.9068	9.81847	9.82769	1	0.358326	-0.00274772	-0.00241336	-0.000785878	-0.000687951	-0.000821743	0.000416249	0.00876386	NA	NA	NA	NA	NA
K11145	CRC	-0.00124774	0.0006292	0.0473609	6	0	1.48106e-06	0.941504	0	1	16.4967	13.6734	41.6376	8.50156	10.4133	9.27738	1	0.674882	-0.00196656	-0.00236463	-0.00107212	-0.00129845	1.09251e-05	-0.000477966	NA	NA	NA	NA	NA	NA
K05765	CRC	-0.00123848	0.000302756	6.25544e-05	1	NA	NA	NA	NA	NA	100	NA	NA	NA	NA	NA	0.588699	0.029435	-0.00123848	NA	NA	NA	NA	NA	6.25544e-05	NA	NA	NA	NA	NA
K10118	CRC	-0.00122615	0.000579752	0.034433	6	1.94035e-08	1.25473e-06	0.53144	0.907676	1.00916	15.8022	14.9283	36.2312	10.161	11.7539	11.1233	1	0.674882	-0.00123627	-0.00135072	-0.00103689	-0.00323674	0.0013253	-0.00252055	NA	NA	NA	NA	NA	NA
K00243	CRC	-0.00120899	0.000545547	0.0266841	6	0	1.08461e-06	0.871457	0	1	15.9742	19.4264	40.3704	7.75315	11.341	5.13484	1	0.617012	-0.000911284	-0.00113464	-0.0013891	0.000915953	-0.00239935	-0.00157983	NA	NA	NA	NA	NA	NA
K07339	CRC	-0.0011995	0.000412988	0.00367901	6	0	6.32015e-07	0.477023	0	1	18.4585	13.2684	39.5067	9.20032	7.6898	11.8763	1	0.265492	-0.00045432	-0.00112511	-0.000618796	-0.00216058	-0.00311409	-0.00238833	NA	NA	NA	NA	0.0387911	0.0489375
K16511	CRC	-0.0011734	0.000423119	0.00555066	6	0	6.61425e-07	0.722796	0	1	17.9765	16.0134	37.1731	8.16257	11.3434	9.33107	1	0.307347	-0.0025904	-0.0013585	-0.000694372	-0.00053466	-0.00112404	-0.000652953	0.0101467	NA	NA	NA	NA	NA
K06383	CRC	-0.00116926	0.000425545	0.00600202	6	0	6.66299e-07	0.52441	0	1	17.5157	17.9288	36.52	8.75298	11.1901	8.09242	1	0.320938	-0.00163474	-0.00199966	-0.00114738	0.000353418	0.000439184	-0.0022918	NA	0.0482874	NA	NA	NA	NA
K14619	CRC	-0.00116499	0.000282777	5.56943e-05	1	NA	NA	NA	NA	NA	100	NA	NA	NA	NA	NA	0.524139	0.0275863	-0.00116499	NA	NA	NA	NA	NA	5.56943e-05	NA	NA	NA	NA	NA
K05350	CRC	-0.0011519	0.0005137	0.0249378	6	0	9.67304e-07	0.554317	0	1	20.0922	16.466	36.4987	8.96409	9.78465	8.19434	1	0.609346	-0.00211199	-0.0025611	-0.00101531	0.000399618	0.000257418	4.536e-05	NA	0.0446901	NA	NA	NA	NA
K11751	CRC	-0.00115176	0.000587398	0.0499048	6	0	1.26263e-06	0.610619	0	1	18.7788	17.6832	38.6089	7.77936	8.68429	8.46547	1	0.674882	-0.00111716	-0.00173001	-0.000627389	-0.00120526	0.000646148	-0.00420733	NA	NA	NA	NA	NA	0.0396578
K20116	CRC	-0.00114808	0.000560814	0.0406423	6	0	1.1791e-06	0.630585	0	1	14.8613	13.2431	40.719	10.0837	12.8172	8.27583	1	0.674882	-0.00172656	-0.00296782	-0.000594491	-0.00130367	0.000521444	-0.00231715	NA	NA	NA	NA	NA	NA
K02006	CRC	-0.00114331	0.000437864	0.00902474	6	0	7.14004e-07	0.772122	0	1	16.444	15.3073	40.6991	8.61334	9.70111	9.23511	1	0.396878	-0.000802421	-0.00211385	-0.000535428	-0.00249751	-0.00117907	-0.00151999	NA	NA	NA	NA	NA	NA
K02050	CRC	-0.00112119	0.000539454	0.0376749	6	0	1.0512e-06	0.725153	0	1	23.064	14.9552	37.8461	5.45128	8.76401	9.91942	1	0.674882	-0.000798699	-0.0029508	-0.0011084	-0.00125937	0.000662407	-0.000661271	NA	0.0359113	NA	NA	NA	NA
K02433	CRC	-0.00112006	0.000491903	0.0227868	6	0	9.0117e-07	0.566881	0	1	17.3373	13.6613	39.7069	8.33283	10.7939	10.1678	1	0.592395	-0.00161477	-0.00307908	-0.000725035	0.000786042	-0.000891999	-0.00099123	NA	0.0219308	NA	NA	NA	NA
K06023	CRC	-0.00111356	0.0004969	0.0250256	6	0	8.92597e-07	0.90201	0	1	19.2936	19.7279	37.0321	5.6583	8.21961	10.0684	1	0.609346	-0.001614	-0.00132133	-0.000701904	-0.000626642	-0.00264137	-0.000287928	NA	NA	NA	NA	NA	NA
K08884	CRC	-0.00110041	0.000521822	0.0349633	6	0	9.84529e-07	0.53566	0	1	19.2296	17.5538	39.6173	4.00141	11.3568	8.24109	1	0.674882	-0.00148025	-0.00125519	-0.000118441	-0.00438764	-0.00263009	-0.000900946	NA	NA	NA	NA	NA	NA
K01286	CRC	-0.00109665	0.000548903	0.0457273	6	0	1.11744e-06	0.775361	0	1	17.7216	15.5045	36.8197	9.52712	10.6645	9.76254	1	0.674882	-0.000592968	-0.000121262	-0.0012865	-0.00343981	-0.000596415	-0.00110386	NA	NA	NA	NA	NA	NA
K06410	CRC	-0.00109443	0.000415275	0.00840274	6	0	6.37931e-07	0.90946	0	1	17.897	15.7768	38.7477	9.6339	8.53152	9.41302	1	0.380624	-0.00103178	-0.000311645	-0.00166866	-0.000871616	-0.000967797	-0.000504661	NA	NA	0.0127487	NA	NA	NA
K01181	CRC	-0.00109067	0.000490426	0.0261532	6	4.26943e-09	8.8594e-07	0.426173	0.279006	1.0028	17.4498	18.674	34.7467	10.4077	10.1569	8.56481	1	0.617012	-0.000483219	-0.000422708	-0.000498276	-0.00172858	-0.00228576	-0.00399557	NA	NA	NA	NA	NA	0.0188712
K06012	CRC	-0.00108442	0.000524928	0.0388435	6	3.98799e-09	1.01104e-06	0.44568	0.222382	1.00223	18.6918	15.4839	38.1779	10.9883	5.54052	11.1176	1	0.674882	-0.00191312	-0.00186043	-0.00129376	0.00133762	0.00158739	-0.00161688	NA	NA	NA	NA	NA	NA
K03154	CRC	-0.00108415	0.000536791	0.0434163	6	0	1.06484e-06	0.525485	0	1	16.8933	14.6976	40.9707	5.16079	10.5804	11.6973	1	0.674882	-5.64993e-05	0.000253984	-0.00127234	-0.00123869	-0.003735	-0.00112456	NA	NA	NA	NA	0.0255462	NA
K01227	CRC	-0.00108392	0.000441971	0.0141882	6	1.88149e-08	7.1206e-07	0.529545	1.51705	1.0154	20.073	19.5502	33.5385	9.98771	8.34182	8.50884	1	0.476994	-0.000896815	-0.0014471	-0.00130809	-0.00272707	4.26531e-05	0.00101705	NA	NA	NA	NA	NA	NA
K01224	CRC	-0.00108107	0.000532307	0.0422632	6	4.98782e-08	1.07185e-06	0.439535	2.63003	1.02701	14.1377	11.8231	43.9515	7.29882	11.58	11.2088	1	0.674882	-0.000777526	-0.00296056	-0.000497205	-0.00369748	-0.00148779	0.00035303	NA	NA	NA	NA	NA	NA
K17092	CRC	-0.00107796	0.000254253	3.43138e-05	1	NA	NA	NA	NA	NA	100	NA	NA	NA	NA	NA	0.322927	0.0189957	-0.00107796	NA	NA	NA	NA	NA	3.43138e-05	NA	NA	NA	NA	NA
K18266	CRC	-0.00107736	0.000255693	3.81869e-05	1	NA	NA	NA	NA	NA	100	NA	NA	NA	NA	NA	0.359377	0.0199654	-0.00107736	NA	NA	NA	NA	NA	3.81869e-05	NA	NA	NA	NA	NA
K15534	CRC	-0.00106218	0.00028447	0.000188544	6	1.02189e-07	3.01864e-07	0.264456	20.9711	1.26536	17.897	15.1896	30.6227	10.3797	12.5585	13.3526	1	0.0554495	-0.000106593	-0.00196569	-0.000873266	-0.00197039	-0.00143441	-0.00069234	NA	0.00316352	0.0306191	0.0184081	NA	NA
K09275	CRC	-0.00105643	0.000366726	0.00440493	1	NA	NA	NA	NA	NA	100	NA	NA	NA	NA	NA	1	0.280523	-0.00105643	NA	NA	NA	NA	NA	0.00440493	NA	NA	NA	NA	NA
K03610	CRC	-0.00105571	0.000426521	0.0133172	6	0	6.74411e-07	0.90284	0	1	17.1421	14.923	41.1955	6.39002	9.56263	10.7868	1	0.465748	-0.00170698	-0.00187387	-0.000729545	-5.26802e-05	-0.000781267	-0.000972004	NA	NA	NA	NA	NA	NA
K02492	CRC	-0.00102884	0.000512526	0.0447071	6	5.70164e-07	9.78221e-07	0.24832	37.2959	1.59479	19.2696	17.7044	27.7509	10.5463	11.7233	13.0054	1	0.674882	-0.00217213	-0.00180761	-7.8068e-05	-0.00228745	0.000208082	-0.000397851	0.0156023	NA	NA	NA	NA	NA
K07029	CRC	-0.00102699	0.000397418	0.00976206	6	0	5.8311e-07	0.566327	0	1	17.4499	15.0789	39.158	6.03918	11.8249	10.4492	1	0.40444	0.000413412	-0.00170789	-0.00130311	-0.000923126	-0.000489158	-0.0020837	NA	NA	0.0407922	NA	NA	NA
K03930	CRC	-0.00102588	0.000380126	0.0069591	6	0	5.34012e-07	0.940257	0	1	16.2533	17.3711	42.9626	6.69847	8.18675	8.52778	1	0.354011	-0.000570733	-0.00146903	-0.00131622	-0.000716918	-0.000295952	-0.00047138	NA	NA	0.0237297	NA	NA	NA
K17091	CRC	-0.00102518	0.000237498	2.50229e-05	1	NA	NA	NA	NA	NA	100	NA	NA	NA	NA	NA	0.235491	0.0147182	-0.00102518	NA	NA	NA	NA	NA	2.50229e-05	NA	NA	NA	NA	NA
K04085	CRC	-0.00101195	0.000457444	0.0269533	6	0	7.69133e-07	0.702148	0	1	19.6188	15.5327	37.523	7.44665	9.56511	10.3137	1	0.617638	-0.000882643	-0.00248122	-0.00049802	-0.00224268	-0.000152362	-0.000823556	NA	0.0340211	NA	NA	NA	NA
K03494	CRC	-0.00100792	0.000254272	0.000102901	1	NA	NA	NA	NA	NA	100	NA	NA	NA	NA	NA	0.968401	0.0358667	-0.00100792	NA	NA	NA	NA	NA	0.000102901	NA	NA	NA	NA	NA
K06320	CRC	-0.000994629	0.000435641	0.0224221	6	8.50797e-09	7.00027e-07	0.393359	0.69381	1.00699	17.3727	16.9002	37.6487	10.9013	9.82468	7.35243	1	0.587596	-0.00264387	-0.0008809	-0.00114318	0.000702437	-0.000743664	0.00054999	0.0118703	NA	NA	NA	NA	NA
K17234	CRC	-0.000978076	0.000342937	0.00434371	6	1.73491e-07	4.36387e-07	0.536826	24.7106	1.32821	18.3733	16.9615	31.6703	9.7925	11.3465	11.856	1	0.280523	-0.00179727	-0.00091908	-0.000298087	-0.00153454	-0.00124648	-0.000892893	0.00918009	NA	NA	NA	NA	NA
K19175	CRC	-0.000967705	0.000256358	0.000160127	6	0	2.43949e-07	0.868103	0	1	17.9688	14.4002	41.3495	8.7892	9.49654	7.99572	1	0.0486114	-0.000692111	-0.000700552	-0.00121344	-0.000421827	-0.000722991	-0.00168809	NA	NA	0.00248077	NA	NA	NA
K17298	CRC	-0.000966282	0.000281452	0.00072631	1	NA	NA	NA	NA	NA	100	NA	NA	NA	NA	NA	1	0.115498	-0.000966282	NA	NA	NA	NA	NA	0.00072631	NA	NA	NA	NA	NA
K10201	CRC	-0.000959575	0.000314547	0.00228339	6	0	3.65794e-07	0.609381	0	1	19.9438	12.5133	36.4389	11.1484	11.5492	8.40627	1	0.216366	-0.00116938	-0.00214377	-0.00101265	-6.56069e-05	-0.00068522	-3.14817e-05	NA	0.0170184	NA	NA	NA	NA
K08384	CRC	-0.000959079	0.000363137	0.00826394	6	0	4.90258e-07	0.66581	0	1	17.3951	14.7817	37.8107	9.73243	9.73701	10.543	1	0.380391	-0.00129851	-7.6336e-05	-0.00103817	-0.00187192	-0.00174655	0.00021691	NA	NA	NA	NA	NA	NA
K02103	CRC	-0.000958998	0.000347116	0.00573144	6	0	4.48552e-07	0.728707	0	1	17.7486	13.4919	37.9469	9.65763	10.8637	10.2913	1	0.314042	-0.000356392	-0.00208574	-0.000650008	-0.00149621	-0.00146319	-0.000624066	NA	0.0286954	NA	NA	NA	NA
K16927	CRC	-0.000958853	0.000297669	0.00127651	6	6.87385e-09	3.241e-07	0.418257	1.16434	1.01178	21.59	13.0469	41.1094	6.86171	9.3228	8.06913	1	0.158068	-0.00039878	-0.00220104	-0.000677231	-0.00108348	-0.00207279	-0.000490703	NA	0.00801054	NA	NA	0.0350336	NA
K17724	CRC	-0.000945701	0.000347988	0.00715814	1	NA	NA	NA	NA	NA	100	NA	NA	NA	NA	NA	1	0.358326	-0.000945701	NA	NA	NA	NA	NA	0.00715814	NA	NA	NA	NA	NA
K10200	CRC	-0.000942	0.000460684	0.040876	6	0	7.86124e-07	0.808131	0	1	17.8198	14.8172	39.6889	8.9577	11.0367	7.67985	1	0.674882	-0.00171167	-0.00104986	-0.000300277	-0.00242317	-0.000995618	-0.0004597	NA	NA	NA	NA	NA	NA
K06416	CRC	-0.000939944	0.000434181	0.030398	6	2.41125e-08	6.75448e-07	0.456826	1.91682	1.01954	23.8613	14.6916	40.2877	4.58029	8.23762	8.34151	1	0.654634	-0.000386792	-0.00258654	-0.000415069	0.00040825	-0.00239646	-0.00145913	NA	0.0224106	NA	NA	NA	NA
K07508	CRC	-0.000937253	0.000234619	9.12641e-05	1	NA	NA	NA	NA	NA	100	NA	NA	NA	NA	NA	0.858886	0.0357869	-0.000937253	NA	NA	NA	NA	NA	9.12641e-05	NA	NA	NA	NA	NA
K02052	CRC	-0.000932541	0.00035124	0.00793085	6	1.41127e-09	4.61417e-07	0.446929	0.179498	1.0018	14.5655	11.0156	36.5225	15.2209	11.8445	10.8311	1	0.370953	-0.000382215	-0.00289834	-0.000471066	-0.000953382	-0.00143	-0.000656128	NA	0.00681541	NA	NA	NA	NA
K01817	CRC	-0.000923124	0.000447837	0.0392749	6	0	7.50908e-07	0.947867	0	1	13.0091	16.7727	42.2903	7.96204	10.2093	9.75656	1	0.674882	-0.000770297	-0.00136278	-0.00111042	-0.000398584	0.000293284	-0.00126013	NA	NA	NA	NA	NA	NA
K19118	CRC	-0.00092037	0.000443049	0.0377689	6	0	7.27237e-07	0.660251	0	1	17.7599	15.4191	39.3395	8.73763	9.283	9.4609	1	0.674882	-0.00035301	-0.000876522	-0.000842486	-0.00337711	-0.000173409	-0.000844706	NA	NA	NA	0.026289	NA	NA
K02055	CRC	-0.00090268	0.000447447	0.0436538	6	4.7135e-07	7.52281e-07	0.139305	40.0296	1.66749	18.5162	16.4287	24.9197	12.2435	13.6949	14.1971	1	0.674882	-0.00152269	-0.0025845	-0.00028245	-0.000813854	0.000749475	-0.000906843	NA	0.00322273	NA	NA	NA	NA
K03660	CRC	-0.000902673	0.000428452	0.0351329	6	0	6.73631e-07	0.643	0	1	20.786	15.1381	36.2446	8.91066	8.27449	10.6461	1	0.674882	-0.00094589	-0.00127126	-0.000226813	-0.000838685	-0.00058307	-0.0028971	NA	NA	NA	NA	NA	0.0296091
K14443	CRC	-0.000901508	0.0003332	0.00741259	1	NA	NA	NA	NA	NA	100	NA	NA	NA	NA	NA	1	0.366409	-0.000901508	NA	NA	NA	NA	NA	0.00741259	NA	NA	NA	NA	NA
K00699	CRC	-0.000882225	0.000245784	0.000417795	1	NA	NA	NA	NA	NA	100	NA	NA	NA	NA	NA	1	0.0836568	-0.000882225	NA	NA	NA	NA	NA	0.000417795	NA	NA	NA	NA	NA
K07415	CRC	-0.00086262	0.000304819	0.00513538	1	NA	NA	NA	NA	NA	100	NA	NA	NA	NA	NA	1	0.296497	-0.00086262	NA	NA	NA	NA	NA	0.00513538	NA	NA	NA	NA	NA
K06331	CRC	-0.000846278	0.000348888	0.0152813	6	5.11971e-08	4.50894e-07	0.344258	6.67011	1.07147	15.4968	18.2108	36.0907	9.05986	10.5303	10.6115	1	0.484217	-0.00227884	4.94615e-05	-0.000951813	0.000501523	-0.0011502	-0.000781614	0.00846887	NA	NA	NA	NA	NA
K16150	CRC	-0.000845096	0.00032256	0.00879391	6	2.00778e-07	3.7565e-07	0.188532	34.1125	1.51774	23.4744	18.6092	33.0108	8.91324	8.10638	7.8859	1	0.39146	0.000143358	-0.00178503	-0.000707309	-0.00174239	-0.000826268	-0.00115139	NA	0.00330082	0.0371042	NA	NA	NA
K09282	CRC	-0.000832261	0.000276128	0.00291504	1	NA	NA	NA	NA	NA	100	NA	NA	NA	NA	NA	1	0.236495	-0.000832261	NA	NA	NA	NA	NA	0.00291504	NA	NA	NA	NA	NA
K20391	CRC	-0.000820524	0.000361112	0.0230733	6	9.54209e-08	4.82031e-07	0.412029	11.9248	1.13539	22.4544	12.4878	31.2071	11.6132	10.4933	11.7441	1	0.594913	-0.00177119	0.000473334	-0.000389561	-0.00141605	-0.00141785	-0.000401258	0.0117729	NA	NA	NA	NA	NA
K16641	CRC	-0.000808275	0.000266179	0.00271467	1	NA	NA	NA	NA	NA	100	NA	NA	NA	NA	NA	1	0.230998	-0.000808275	NA	NA	NA	NA	NA	0.00271467	NA	NA	NA	NA	NA
K01841	CRC	-0.000804505	0.000328475	0.0143169	6	3.00293e-07	4.01177e-07	0.0994356	49.2222	1.96937	20.4484	18.5795	25.9872	10.6218	13.7949	10.5682	1	0.477788	0.000242082	-0.0014369	-0.000379145	-0.00141941	-0.00112556	-0.00172662	NA	0.00737154	NA	NA	NA	0.0445561
K02441	CRC	-0.000797135	0.000343893	0.0204506	6	0	4.32008e-07	0.64733	0	1	23.2776	14.9266	33.4651	8.13651	10.3893	9.8048	1	0.560119	-0.000820236	-0.00135827	-0.000513833	0.00082876	-0.00171686	-0.00122968	NA	NA	NA	NA	NA	NA
K18704	CRC	-0.000796779	0.000304412	0.00885931	6	0	3.38567e-07	0.60392	0	1	19.0309	18.5703	36.3514	8.04817	9.61024	8.38896	1	0.39146	-0.00100916	-0.00148819	-0.000287401	-0.000473285	-0.0018147	-0.000135929	NA	0.0366645	NA	NA	NA	NA
K21011	CRC	-0.000778984	0.00039562	0.0489509	6	3.61981e-07	5.84402e-07	0.322895	39.8241	1.66179	20.1547	16.1678	26.9992	11.5133	13.0088	12.1562	1	0.674882	-0.000974443	-0.00197954	7.07535e-05	-0.00104824	-0.000420529	-0.000874037	NA	0.0119254	NA	NA	NA	NA
K01429	CRC	-0.000750946	0.000297673	0.011645	6	0	3.29911e-07	0.818119	0	1	15.7827	15.0674	39.3554	7.81685	9.81978	12.1579	1	0.436619	-0.000434673	-0.00153879	-0.000453697	-0.000591862	-0.000590332	-0.00137935	NA	0.0464368	NA	NA	NA	NA
K00691	CRC	-0.000745034	0.000370991	0.0446191	6	3.45908e-07	5.15002e-07	0.123183	43.4931	1.76969	18.7141	16.1445	27.0847	13.3775	13.6147	11.0646	1	0.674882	-0.000747077	0.000397811	-0.000305566	-0.00254976	-0.00119797	-0.000745573	NA	NA	NA	0.0025879	NA	NA
K02415	CRC	-0.000740112	0.000304512	0.0150787	6	1.68449e-07	3.44521e-07	0.197722	30.9159	1.44751	19.3435	14.8779	31.317	12.8605	9.75028	11.8508	1	0.484217	-0.00156716	-0.00143921	-0.000428683	0.00027947	0.000179244	-0.00119833	0.00544307	0.0343232	NA	NA	NA	NA
K16841	CRC	-0.000726076	0.000283821	0.010521	6	1.72107e-07	3.00389e-07	0.171666	36.7989	1.58225	15.5663	15.2396	30.73	16.2921	12.5793	9.59275	1	0.416037	-0.00153722	-0.000189097	-0.0006664	0.000134929	-0.000614813	-0.00206229	0.00959142	NA	0.0268757	NA	NA	0.013147
K01044	CRC	-0.000720644	0.000230417	0.00202835	1	NA	NA	NA	NA	NA	100	NA	NA	NA	NA	NA	1	0.211066	-0.000720644	NA	NA	NA	NA	NA	0.00202835	NA	NA	NA	NA	NA
K06408	CRC	-0.000717316	0.000350733	0.040836	6	5.489e-08	4.56046e-07	0.320355	7.11662	1.07662	18.6639	15.0701	35.1414	10.1389	10.8228	10.1629	1	0.674882	-0.00156664	-0.000838025	-0.000468898	0.00138128	-0.00121582	-0.00140033	0.0452088	NA	NA	NA	NA	NA
K02781	CRC	-0.000702821	0.000316851	0.026545	6	0	3.58715e-07	0.726281	0	1	28.7662	9.20226	30.1964	9.86609	5.28022	16.6889	1	0.617012	-0.000386813	-0.000967819	-0.000849138	0.00050145	-0.000993106	-0.00145674	NA	NA	NA	NA	NA	NA
K17235	CRC	-0.000695477	0.000354516	0.0497895	6	2.88363e-07	4.68588e-07	0.13785	39.5029	1.65297	18.8121	18.7235	26.8232	10.8623	12.6409	12.1381	1	0.674882	-0.00151889	-0.000716261	-0.000221041	-0.0022292	0.000657213	-0.000471897	0.0145585	NA	NA	0.0185127	NA	NA
K21012	CRC	-0.000674971	0.000310834	0.0298948	6	0	3.58389e-07	0.970389	0	1	15.8279	17.0544	38.6479	8.56351	10.2149	9.69146	1	0.646774	-0.00108361	-0.000390775	-0.000500696	-0.000641733	-0.000637033	-0.00127204	NA	NA	NA	NA	NA	NA
K11140	CRC	-0.000665808	0.000219545	0.00274859	1	NA	NA	NA	NA	NA	100	NA	NA	NA	NA	NA	1	0.230998	-0.000665808	NA	NA	NA	NA	NA	0.00274859	NA	NA	NA	NA	NA
K03716	CRC	-0.000660165	0.000324126	0.0416743	6	2.57744e-07	3.82519e-07	0.112045	46.0931	1.85505	27.1503	10.348	30.2477	12.0577	7.92128	12.2751	1	0.674882	-0.000366521	-0.000670136	-3.3373e-05	-0.00237369	-0.000698436	-0.00113789	NA	NA	NA	0.00306285	NA	NA
K07605	CRC	-0.000655412	0.000326114	0.0458134	1	NA	NA	NA	NA	NA	100	NA	NA	NA	NA	NA	1	0.674882	-0.000655412	NA	NA	NA	NA	NA	0.0458134	NA	NA	NA	NA	NA
K16646	CRC	-0.000654955	0.000268395	0.0155561	1	NA	NA	NA	NA	NA	100	NA	NA	NA	NA	NA	1	0.489627	-0.000654955	NA	NA	NA	NA	NA	0.0155561	NA	NA	NA	NA	NA
K06569	CRC	-0.000651154	0.000210818	0.00229907	1	NA	NA	NA	NA	NA	100	NA	NA	NA	NA	NA	1	0.216366	-0.000651154	NA	NA	NA	NA	NA	0.00229907	NA	NA	NA	NA	NA
K08660	CRC	-0.000630279	0.000178721	0.000523026	1	NA	NA	NA	NA	NA	100	NA	NA	NA	NA	NA	1	0.0946576	-0.000630279	NA	NA	NA	NA	NA	0.000523026	NA	NA	NA	NA	NA
K03187	CRC	-0.000608058	0.000285034	0.0329014	6	4.27917e-08	3.01404e-07	0.408993	8.28773	1.09037	14.3623	17.6116	38.3967	8.17219	12.0941	9.36319	1	0.674882	-5.28209e-05	-0.00158997	-0.000285515	-0.00158278	-0.000716611	5.54243e-05	NA	0.0150233	NA	NA	NA	NA
K01213	CRC	-0.000595722	0.000277146	0.0315957	6	0	2.82967e-07	0.940738	0	1	10.9939	20.7343	38.3807	9.46115	12.3221	8.10794	1	0.660771	-0.000627984	-0.000888572	-0.000561057	5.7977e-07	-0.000995815	-5.49484e-05	NA	NA	NA	NA	NA	NA
K01428	CRC	-0.000579921	0.000268133	0.0305555	6	0	2.68977e-07	0.702661	0	1	16.0597	11.9847	41.0364	8.17313	13.2586	9.48745	1	0.65503	-0.000307895	-0.00146778	-0.000473539	6.27204e-05	-0.000275656	-0.00135779	NA	NA	NA	NA	NA	NA
K06330	CRC	-0.000579621	0.000287348	0.0436807	6	0	3.01833e-07	0.892725	0	1	20.9229	14.8954	38.5374	6.65338	9.44899	9.54192	1	0.674882	-0.00100344	-0.000950395	-0.000166187	-0.000949264	-0.000378713	-0.000682464	NA	NA	NA	NA	NA	NA
K16922	CRC	-0.000575473	0.000254864	0.023948	6	0	2.40233e-07	0.801868	0	1	19.6695	9.30519	20.7105	24.6325	9.34851	16.3338	1	0.601021	-0.00041983	-0.00139044	-1.28547e-05	-0.000847224	-0.000672861	-0.000546439	NA	NA	NA	NA	NA	NA
K00510	CRC	-0.000572374	0.000213318	0.00790887	1	NA	NA	NA	NA	NA	100	NA	NA	NA	NA	NA	1	0.370953	-0.000572374	NA	NA	NA	NA	NA	0.00790887	NA	NA	NA	NA	NA
K01430	CRC	-0.000568202	0.000265307	0.0322194	6	3.48904e-09	2.51587e-07	0.359219	0.758224	1.00764	33.3804	9.23414	30.4315	8.05201	8.24589	10.656	1	0.670834	-0.000608788	-0.000356801	-0.000168449	-0.000247272	-0.000217768	-0.00227956	NA	NA	NA	NA	NA	0.00590215
K01766	CRC	-0.000566633	0.000248284	0.0224774	6	0	2.17675e-07	0.25357	0	1	1.27089	4.8127	4.90747	7.30925	26.9544	54.7453	1	0.587596	-0.00192117	-0.00301003	-1.55563e-06	-0.000882219	-4.96586e-05	-0.000583445	NA	0.00859936	NA	NA	NA	NA
K00628	CRC	-0.000561295	0.000174787	0.00154205	1	NA	NA	NA	NA	NA	100	NA	NA	NA	NA	NA	1	0.179164	-0.000561295	NA	NA	NA	NA	NA	0.00154205	NA	NA	NA	NA	NA
K17252	CRC	-0.000560729	0.000213479	0.00929826	1	NA	NA	NA	NA	NA	100	NA	NA	NA	NA	NA	1	0.400149	-0.000560729	NA	NA	NA	NA	NA	0.00929826	NA	NA	NA	NA	NA
K03188	CRC	-0.000559874	0.000219863	0.0108818	6	0	1.8363e-07	0.872363	0	1	14.699	12.5427	45.6238	7.68551	10.1583	9.29058	1	0.420236	-0.000404907	-0.00066108	-0.000590652	-0.00141705	-0.000287124	-0.00010642	NA	NA	NA	NA	NA	NA
K11142	CRC	-0.000550414	0.000185271	0.00333722	1	NA	NA	NA	NA	NA	100	NA	NA	NA	NA	NA	1	0.253279	-0.000550414	NA	NA	NA	NA	NA	0.00333722	NA	NA	NA	NA	NA
K07414	CRC	-0.000523644	0.000199113	0.0092126	1	NA	NA	NA	NA	NA	100	NA	NA	NA	NA	NA	1	0.400149	-0.000523644	NA	NA	NA	NA	NA	0.0092126	NA	NA	NA	NA	NA
K09681	CRC	-0.000516785	0.000262485	0.0489744	6	7.06038e-08	2.5471e-07	0.460818	16.6383	1.19959	19.8266	12.4571	36.7314	8.4967	10.1871	12.301	1	0.674882	-0.00056858	-0.00131658	-4.34757e-05	-0.00154187	-0.000468558	-0.000368561	NA	NA	NA	NA	NA	NA
K03190	CRC	-0.000511408	0.000257759	0.0472498	6	3.26599e-08	2.46366e-07	0.327403	7.65022	1.08284	14.786	12.8678	39.9744	6.33594	9.85285	16.183	1	0.674882	0.000258168	-0.00145971	-0.000763317	0.000787231	-4.44088e-05	-0.000631028	NA	0.0373557	0.037319	NA	NA	NA
K04520	CRC	-0.00050977	0.00023461	0.0309794	1	NA	NA	NA	NA	NA	100	NA	NA	NA	NA	NA	1	0.656638	-0.00050977	NA	NA	NA	NA	NA	0.0309794	NA	NA	NA	NA	NA
K01672	CRC	-0.00049482	0.00015492	0.001403	2	0	8.39223e-08	0.412707	0	1	71.8588	NA	NA	NA	NA	28.1412	1	0.167135	-0.000574234	NA	NA	NA	NA	-0.000292036	0.00193481	NA	NA	NA	NA	NA
K01313	CRC	-0.000494268	0.000184293	0.00793708	1	NA	NA	NA	NA	NA	100	NA	NA	NA	NA	NA	1	0.370953	-0.000494268	NA	NA	NA	NA	NA	0.00793708	NA	NA	NA	NA	NA
K03483	CRC	-0.00049266	0.000244967	0.0443119	6	0	2.15774e-07	0.511399	0	1	23.8775	15.7362	35.1674	4.52463	10.4548	10.2395	1	0.674882	1.55097e-05	-0.00104452	-0.000390238	-0.0018832	-1.86075e-05	-0.00105089	NA	NA	NA	NA	NA	NA
K01203	CRC	-0.000487334	0.000161521	0.00288656	1	NA	NA	NA	NA	NA	100	NA	NA	NA	NA	NA	1	0.236221	-0.000487334	NA	NA	NA	NA	NA	0.00288656	NA	NA	NA	NA	NA
K07719	CRC	-0.000486291	0.000243993	0.0462557	6	0	2.20646e-07	0.587805	0	1	14.7859	18.2081	32.9413	13.7946	8.06128	12.2088	1	0.674882	-0.000567806	2.10751e-05	-0.000156181	-0.00139046	-0.00100733	-0.000669293	NA	NA	NA	0.0366133	NA	NA
K03989	CRC	-0.000486185	0.000153621	0.00179665	1	NA	NA	NA	NA	NA	100	NA	NA	NA	NA	NA	1	0.196608	-0.000486185	NA	NA	NA	NA	NA	0.00179665	NA	NA	NA	NA	NA
K05757	CRC	-0.000482013	0.000202539	0.0182691	1	NA	NA	NA	NA	NA	100	NA	NA	NA	NA	NA	1	0.530649	-0.000482013	NA	NA	NA	NA	NA	0.0182691	NA	NA	NA	NA	NA
K06832	CRC	-0.000472544	0.000148646	0.00171527	1	NA	NA	NA	NA	NA	100	NA	NA	NA	NA	NA	1	0.192171	-0.000472544	NA	NA	NA	NA	NA	0.00171527	NA	NA	NA	NA	NA
K13073	CRC	-0.000464682	0.00019111	0.0159268	1	NA	NA	NA	NA	NA	100	NA	NA	NA	NA	NA	1	0.497116	-0.000464682	NA	NA	NA	NA	NA	0.0159268	NA	NA	NA	NA	NA
K15524	CRC	-0.000441341	0.00019458	0.0233186	6	0	1.41215e-07	0.676803	0	1	9.26317	8.94008	40.0168	16.4773	10.796	14.5066	1	0.595552	-0.00135472	-0.000719254	-0.000388998	-0.000368701	9.13482e-05	-0.00031016	0.0353366	NA	NA	NA	NA	NA
K06251	CRC	-0.000433982	0.00015281	0.00498231	1	NA	NA	NA	NA	NA	100	NA	NA	NA	NA	NA	1	0.294155	-0.000433982	NA	NA	NA	NA	NA	0.00498231	NA	NA	NA	NA	NA
K07418	CRC	-0.000402934	0.000142138	0.00506085	1	NA	NA	NA	NA	NA	100	NA	NA	NA	NA	NA	1	0.294155	-0.000402934	NA	NA	NA	NA	NA	0.00506085	NA	NA	NA	NA	NA
K21889	CRC	-0.000388868	0.000165923	0.0200865	1	NA	NA	NA	NA	NA	100	NA	NA	NA	NA	NA	1	0.560119	-0.000388868	NA	NA	NA	NA	NA	0.0200865	NA	NA	NA	NA	NA
K03898	CRC	-0.000380919	0.000162043	0.0197199	1	NA	NA	NA	NA	NA	100	NA	NA	NA	NA	NA	1	0.557309	-0.000380919	NA	NA	NA	NA	NA	0.0197199	NA	NA	NA	NA	NA
K05834	CRC	-0.000379594	0.000177978	0.0329397	6	0	1.09088e-07	0.561859	0	1	4.78768	3.22244	37.6751	31.9227	12.2104	10.1817	1	0.674882	0.000110088	-0.00134046	-0.000112864	-0.000323753	-0.000852747	-0.000900374	NA	NA	NA	NA	NA	NA
K00545	CRC	-0.000378363	0.000111443	0.000685956	2	0	3.5797e-08	0.420647	0	1	56.8369	43.1631	NA	NA	NA	NA	1	0.11175	-0.000456571	-0.00027538	NA	NA	NA	NA	0.00229935	NA	NA	NA	NA	NA
K09574	CRC	-0.000370207	0.000158076	0.020177	1	NA	NA	NA	NA	NA	100	NA	NA	NA	NA	NA	1	0.560119	-0.000370207	NA	NA	NA	NA	NA	0.020177	NA	NA	NA	NA	NA
K07696	CRC	-0.00036924	0.000167804	0.0277768	6	0	1.03419e-07	0.811914	0	1	15.403	8.73297	23.5082	9.94486	12.4	30.011	1	0.623884	-0.000550916	0.000193339	-0.000383693	8.94274e-05	-0.000464301	-0.000541095	NA	NA	NA	NA	NA	NA
K06856	CRC	-0.000365898	0.000163042	0.0259269	1	NA	NA	NA	NA	NA	100	NA	NA	NA	NA	NA	1	0.616158	-0.000365898	NA	NA	NA	NA	NA	0.0259269	NA	NA	NA	NA	NA
K21440	CRC	-0.000359831	0.000155861	0.0209623	6	1.20629e-08	8.89483e-08	0.569847	8.15328	1.08877	22.4828	22.4029	15.1765	4.68102	17.3567	17.9001	1	0.566885	-0.000554398	-0.000281725	0.000144698	-0.00126969	-0.000433336	-0.000331753	NA	NA	NA	NA	NA	NA
K15045	CRC	-0.000359619	0.000150443	0.0168301	6	1.79322e-08	7.85137e-08	0.35737	11.4828	1.12972	51.9934	7.71843	28.628	2.48141	3.06569	6.11313	1	0.509286	-0.00016176	-0.000993134	-0.000289273	-0.000488623	-0.000988486	-0.00120426	NA	NA	NA	NA	NA	0.0450731
K03260	CRC	-0.000355461	0.000165864	0.0333263	1	NA	NA	NA	NA	NA	100	NA	NA	NA	NA	NA	1	0.674882	-0.000355461	NA	NA	NA	NA	NA	0.0333263	NA	NA	NA	NA	NA
K20971	CRC	-0.000354794	0.00011812	0.00266736	6	0	5.0574e-08	0.986031	0	1	19.0873	18.5199	39.5431	8.28719	9.22439	5.33815	1	0.230998	-0.000326337	-0.00034649	-0.0003013	-0.000352294	-0.000641502	-0.000390068	NA	NA	NA	NA	NA	NA
K00148	CRC	-0.000347266	0.000167471	0.0396805	1	NA	NA	NA	NA	NA	NA	100	NA	NA	NA	NA	1	0.674882	NA	-0.000347266	NA	NA	NA	NA	NA	0.0396805	NA	NA	NA	NA
K00500	CRC	-0.000323832	0.000161305	0.0460485	1	NA	NA	NA	NA	NA	100	NA	NA	NA	NA	NA	1	0.674882	-0.000323832	NA	NA	NA	NA	NA	0.0460485	NA	NA	NA	NA	NA
K17285	CRC	-0.000323749	0.000141792	0.0234762	1	NA	NA	NA	NA	NA	100	NA	NA	NA	NA	NA	1	0.596674	-0.000323749	NA	NA	NA	NA	NA	0.0234762	NA	NA	NA	NA	NA
K06328	CRC	-0.000323236	0.000150333	0.031545	6	0	7.99794e-08	0.596682	0	1	27.165	6.67227	56.0955	2.54892	3.08969	4.42868	1	0.660771	-0.000101822	-0.00128242	-0.000327733	0.000101696	-0.000122907	-0.000563607	NA	0.0289537	NA	NA	NA	NA
K03838	CRC	-0.000309337	0.00010093	0.00217774	4	0	3.20421e-08	0.727958	0	1	39.0862	5.39159	46.4566	9.06561	NA	NA	1	0.211286	-0.000280903	-0.000775809	-0.000266363	-0.000374727	NA	NA	NA	NA	NA	NA	NA	NA
K14462	CRC	-0.000303517	0.000151124	0.045959	1	NA	NA	NA	NA	NA	100	NA	NA	NA	NA	NA	1	0.674882	-0.000303517	NA	NA	NA	NA	NA	0.045959	NA	NA	NA	NA	NA
K10986	CRC	-0.0003029	0.000127386	0.0174161	6	0	5.86975e-08	0.870396	0	1	20.9674	5.31161	38.1016	16.9197	7.82102	10.8786	1	0.520158	-0.000133112	-0.000404311	-0.000232619	-0.000326152	-0.000370318	-0.000742151	NA	NA	NA	NA	NA	NA
K13177	CRC	-0.000301291	0.000133668	0.0241945	3	0	5.39902e-08	0.560736	0	1	27.0279	NA	NA	NA	32.4977	40.4745	1	0.601863	-0.000537467	NA	NA	NA	-0.000218434	-0.000210105	0.0378577	NA	NA	NA	NA	NA
K17093	CRC	-0.000298439	0.000142608	0.0376478	1	NA	NA	NA	NA	NA	100	NA	NA	NA	NA	NA	1	0.674882	-0.000298439	NA	NA	NA	NA	NA	0.0376478	NA	NA	NA	NA	NA
K20847	CRC	-0.000289613	0.000137795	0.035574	6	0	6.55687e-08	0.643837	0	1	28.3935	10.7562	49.9599	4.91837	3.29492	2.67715	1	0.674882	-0.000218509	-0.000937828	-0.00015135	-0.000264696	-0.000557579	-0.000735522	NA	0.026961	NA	NA	NA	NA
K01395	CRC	-0.000268075	0.000109471	0.0152027	1	NA	NA	NA	NA	NA	100	NA	NA	NA	NA	NA	1	0.484217	-0.000268075	NA	NA	NA	NA	NA	0.0152027	NA	NA	NA	NA	NA
K07651	CRC	-0.000259884	0.000112085	0.0204153	6	0	4.9629e-08	0.688682	0	1	17.0784	8.93204	56.2875	5.17501	5.59389	6.93311	1	0.560119	-0.000387329	-0.000769431	-0.00020697	-7.53735e-05	-0.000211178	0.000103902	NA	0.0417974	NA	NA	NA	NA
K16634	CRC	-0.00023876	0.000105762	0.0250667	1	NA	NA	NA	NA	NA	100	NA	NA	NA	NA	NA	1	0.609346	-0.00023876	NA	NA	NA	NA	NA	0.0250667	NA	NA	NA	NA	NA
K18678	CRC	-0.000236496	7.40039e-05	0.00139478	5	0	2.17979e-08	0.737063	0	1	NA	18.9685	62.7006	6.51201	6.21558	5.60327	1	0.167135	NA	-0.000209081	-0.000190424	-0.0003049	-0.000373155	-0.000613768	NA	NA	0.0422121	NA	NA	NA
K01059	CRC	-0.000225113	0.000102431	0.0291296	1	NA	NA	NA	NA	NA	100	NA	NA	NA	NA	NA	1	0.639018	-0.000225113	NA	NA	NA	NA	NA	0.0291296	NA	NA	NA	NA	NA
K20910	CRC	-0.000218909	0.000108621	0.0452206	1	NA	NA	NA	NA	NA	100	NA	NA	NA	NA	NA	1	0.674882	-0.000218909	NA	NA	NA	NA	NA	0.0452206	NA	NA	NA	NA	NA
K06936	CRC	-0.000205386	9.78627e-05	0.0358415	6	0	3.21172e-08	0.655818	0	1	52.0172	11.2418	30.2397	1.94166	1.97737	2.58227	1	0.674882	-0.000229271	-0.000618353	-5.39419e-05	-0.000296003	6.44641e-05	0.000161573	NA	0.0356357	NA	NA	NA	NA
K21576	CRC	-0.000202567	0.000101947	0.046923	6	0	3.85428e-08	0.921433	0	1	10.5503	12.1351	30.0604	12.872	21.8399	12.5423	1	0.674882	-0.000251281	-0.000239806	-4.35072e-05	-0.000138472	-0.000340627	-0.000332162	NA	NA	NA	NA	NA	NA
K08583	CRC	-0.000197869	9.85027e-05	0.0459199	1	NA	NA	NA	NA	NA	100	NA	NA	NA	NA	NA	1	0.674882	-0.000197869	NA	NA	NA	NA	NA	0.0459199	NA	NA	NA	NA	NA
K06512	CRC	-0.00019163	9.51669e-05	0.0454033	1	NA	NA	NA	NA	NA	100	NA	NA	NA	NA	NA	1	0.674882	-0.00019163	NA	NA	NA	NA	NA	0.0454033	NA	NA	NA	NA	NA
K05761	CRC	-0.000190601	9.64986e-05	0.0496385	1	NA	NA	NA	NA	NA	100	NA	NA	NA	NA	NA	1	0.674882	-0.000190601	NA	NA	NA	NA	NA	0.0496385	NA	NA	NA	NA	NA
K00150	CRC	-0.000180094	8.11359e-05	0.026442	6	0	3.72503e-08	0.560417	0	1	5.44415	5.75728	74.9533	4.00533	6.82465	3.01532	1	0.617012	0.000336941	-0.000459138	-0.000170554	-0.000438831	-0.000390959	3.0025e-06	NA	NA	NA	NA	NA	NA
K12055	CRC	-0.000179767	8.52919e-05	0.0350598	6	0	2.62855e-08	0.895181	0	1	10.6089	3.75719	20.3233	6.64264	15.832	42.836	1	0.674882	1.51587e-05	-2.93134e-05	-0.000271581	-0.000224873	-0.000343098	-0.000130318	NA	NA	NA	NA	NA	NA
K07161	CRC	-0.000176221	7.96286e-05	0.0268954	6	0	2.5045e-08	0.529303	0	1	63.6338	9.06842	19.811	2.28697	2.28746	2.91233	1	0.617638	-0.000133747	-0.000521587	-8.96487e-05	-0.000690135	0.000208863	-0.000516654	NA	NA	NA	NA	NA	NA
K20922	CRC	-0.000126884	5.98745e-05	0.0340764	5	6.66868e-09	1.18688e-08	0.414737	42.2716	1.73225	35.1146	11.2465	36.5795	NA	14.3238	2.73557	1	0.674882	-8.13983e-05	-0.000308504	-8.00934e-05	NA	-0.000126225	-0.000593195	NA	NA	NA	NA	NA	NA
K21481	CRC	-0.000119677	5.55736e-05	0.03128	4	0	1.04534e-08	0.7466	0	1	NA	0.901026	60.9404	9.70942	28.4491	NA	1	0.660035	NA	0.000431494	-0.000123053	-0.000215902	-9.70628e-05	NA	NA	NA	NA	NA	NA	NA
K03041	CRC	-0.000112943	4.34878e-05	0.00940115	5	0	6.21212e-09	0.842951	0	1	37.925	NA	40.4085	6.98124	10.0206	4.66469	1	0.400149	-7.06164e-05	NA	-0.000139263	-5.22766e-05	-0.000127979	-0.000287555	NA	NA	0.0424001	NA	NA	NA
K11440	CRC	-0.000101108	5.00028e-05	0.0431707	5	0	8.58345e-09	0.983832	0	1	NA	29.2979	40.4523	10.868	10.3635	9.01833	1	0.674882	NA	-8.908e-05	-7.64608e-05	-0.000129444	-0.000144697	-0.000166507	NA	NA	NA	NA	NA	NA
K13684	CRC	-7.9656e-05	3.84964e-05	0.0385291	5	1.42212e-11	7.31185e-09	0.704216	0.0972043	1.00097	NA	1.45099	75.5212	7.97429	1.62346	13.4301	1	0.674882	NA	-0.000239178	-7.69033e-05	-0.000116297	0.000324328	-0.000104979	NA	NA	NA	NA	NA	NA
K19967	CRC	-6.67647e-05	3.37392e-05	0.0478329	4	0	4.80089e-09	0.596416	0	1	20.8693	2.32904	75.7377	NA	NA	1.06397	1	0.674882	-9.75787e-05	4.63491e-05	-6.72854e-05	NA	NA	0.000327091	NA	NA	NA	NA	NA	NA
K03045	CRC	-6.462e-05	3.17002e-05	0.0415027	6	0	5.4077e-09	0.788813	0	1	11.4174	6.9919	76.865	1.52219	1.26858	1.93485	1	0.674882	-0.000161182	-2.05204e-05	-5.18767e-05	-2.89307e-05	-0.000347087	-3.2988e-06	NA	NA	NA	NA	NA	NA
K14446	CRC	-4.9165e-05	2.44809e-05	0.0446117	5	0	2.62196e-09	0.889371	0	1	13.4421	8.31813	66.6652	NA	3.98981	7.58477	1	0.674882	-3.74368e-05	-2.80315e-05	-4.30978e-05	NA	-0.000158594	-8.88908e-05	NA	NA	NA	NA	NA	NA
K04103	CRC	6.0645e-05	3.07432e-05	0.0485373	3	0	4.61268e-09	0.747663	0	1	NA	NA	77.3978	8.57282	14.0294	NA	1	0.674882	NA	NA	4.87489e-05	0.000123092	8.81147e-05	NA	NA	NA	NA	NA	NA	NA
K11017	CRC	6.56994e-05	3.18632e-05	0.0392154	3	5.23935e-10	4.22873e-09	0.427894	11.8428	1.13434	13.6329	15.1301	71.237	NA	NA	NA	1	0.674882	0.000139907	0.000110626	4.19561e-05	NA	NA	NA	NA	NA	NA	NA	NA	NA
K13818	CRC	9.09023e-05	3.80235e-05	0.0168169	3	0	5.76685e-09	0.834478	0	1	20.9658	7.72939	71.3048	NA	NA	NA	1	0.509286	0.000116729	0.000147627	7.71595e-05	NA	NA	NA	NA	NA	NA	NA	NA	NA
K21712	CRC	9.09113e-05	4.52618e-05	0.044583	4	0	6.63579e-09	0.757982	0	1	49.3052	4.83485	31.7325	NA	14.1274	NA	1	0.674882	6.44592e-05	-6.31306e-05	0.000138402	NA	0.000129277	NA	NA	NA	NA	NA	NA	NA
K07057	CRC	0.000109215	5.38746e-05	0.0426411	6	0	1.03792e-08	0.868699	0	1	15.9449	20.1842	37.8501	4.51316	5.30021	16.2075	1	0.674882	0.000221136	0.000168299	3.87149e-05	-1.12369e-05	7.8293e-05	0.000133822	NA	NA	NA	NA	NA	NA
K01664	CRC	0.000114132	5.6639e-05	0.0438972	5	0	1.12238e-08	0.604874	0	1	40.6759	11.9192	24.5981	NA	11.9332	10.8735	1	0.674882	8.88069e-05	-0.000102717	0.000205586	NA	0.000176018	0.000171764	NA	NA	NA	NA	NA	NA
K03382	CRC	0.000120678	5.92563e-05	0.041696	5	0	1.40618e-08	0.641724	0	1	12.4941	11.6065	62.5556	NA	1.15911	12.1846	1	0.674882	7.07773e-05	0.000310981	7.66452e-05	NA	0.000613447	0.000169757	NA	NA	NA	NA	NA	NA
K12515	CRC	0.000120716	5.03842e-05	0.0165796	4	5.08106e-10	8.8127e-09	0.498747	4.2753	1.04466	NA	14.5718	53.2517	9.24298	22.9335	NA	1	0.509286	NA	-3.33596e-05	0.000140867	0.000273301	0.000110325	NA	NA	NA	0.0314432	NA	NA	NA
K19141	CRC	0.000121653	5.86025e-05	0.0379028	3	0	1.17973e-08	0.843708	0	1	28.2596	NA	64.6194	NA	NA	7.12092	1	0.674882	0.000146742	NA	9.98868e-05	NA	NA	0.000219608	NA	NA	NA	NA	NA	NA
K21400	CRC	0.000124423	5.58022e-05	0.0257661	6	0	1.14975e-08	0.822912	0	1	19.8734	6.32816	44.7979	12.2455	6.337	10.4181	1	0.616158	0.000196007	0.000161481	5.45386e-05	6.21572e-05	0.000280846	0.000243906	NA	NA	NA	NA	NA	NA
K20975	CRC	0.000146823	7.3288e-05	0.0451374	6	0	1.88022e-08	0.4427	0	1	11.234	5.89757	31.5515	36.9324	6.08427	8.3003	1	0.674882	0.00046464	0.000444927	2.81424e-05	0.000141375	0.000228356	-7.95212e-05	0.0348299	NA	NA	NA	NA	NA
K00437	CRC	0.000160745	6.94301e-05	0.0206017	6	0	1.70472e-08	0.937145	0	1	3.69741	14.7688	17.2536	33.2982	6.23338	24.7486	1	0.560354	0.000371259	0.000262986	5.51604e-05	0.000141052	0.00027518	0.000139564	NA	NA	NA	NA	NA	NA
K07183	CRC	0.000165754	6.10403e-05	0.00661777	6	0	1.30199e-08	0.975477	0	1	30.7718	5.52915	35.1005	5.67862	7.86097	15.0589	1	0.344088	0.000156309	0.000247803	0.000144773	6.95134e-05	0.000324429	0.000157297	NA	NA	NA	NA	NA	NA
K15652	CRC	0.000169601	7.97022e-05	0.033343	5	0	2.16421e-08	0.720676	0	1	25.6691	18.4044	35.6844	4.96694	15.2751	NA	1	0.674882	0.000101626	3.63249e-05	0.0002177	0.00056513	0.00020343	NA	NA	NA	NA	NA	NA	NA
K07123	CRC	0.000171594	7.49287e-05	0.022016	6	0	2.25977e-08	0.846697	0	1	4.48843	2.4988	63.3565	5.36642	4.67876	19.6111	1	0.579619	0.00023439	0.000386301	0.000171359	0.000382337	-0.000231818	0.000169199	NA	NA	NA	NA	NA	NA
K02813	CRC	0.000176445	7.53784e-05	0.0192429	5	0	1.96318e-08	0.900889	0	1	19.262	3.50271	46.9837	8.94317	21.3085	NA	1	0.548771	0.000197312	0.000136421	0.000127538	0.000406835	0.000175304	NA	NA	NA	NA	NA	NA	NA
K06899	CRC	0.000177806	8.80894e-05	0.0435416	6	0	2.67374e-08	0.912694	0	1	17.8437	1.64524	13.4881	37.576	4.15302	25.294	1	0.674882	0.000202765	-0.000616867	0.000231682	0.000168466	0.000311092	0.000175152	NA	NA	NA	NA	NA	NA
K10930	CRC	0.000179588	8.10151e-05	0.0266422	4	0	2.18394e-08	0.958634	0	1	NA	51.8241	4.22081	NA	21.6761	22.2791	1	0.617012	NA	0.000162941	0.000388861	NA	0.000186808	0.00017164	NA	NA	NA	NA	NA	NA
K05550	CRC	0.000183427	7.55025e-05	0.0151232	4	0	1.86715e-08	0.990009	0	1	29.3344	16.0986	38.9133	NA	NA	15.6536	1	0.484217	0.000195769	0.000125159	0.000195249	NA	NA	0.000190833	NA	NA	NA	NA	NA	NA
K00299	CRC	0.000185067	9.43226e-05	0.0497554	6	0	3.02949e-08	0.960572	0	1	4.72055	1.30085	49.9985	30.6522	7.1401	6.18786	1	0.674882	0.000495373	0.000192992	0.000126325	0.000199723	0.000146791	0.000392874	NA	NA	NA	NA	NA	NA
K16699	CRC	0.00019023	6.91853e-05	0.00596732	6	0	1.77981e-08	0.458898	0	1	15.6612	15.4855	42.154	11.5297	8.93889	6.23063	1	0.320906	0.000449494	-3.64811e-05	0.000233044	0.000121412	0.000151253	-4.38305e-06	0.0108706	NA	0.029285	NA	NA	NA
K15739	CRC	0.000199267	0.00010156	0.0497549	5	1.19688e-08	3.42187e-08	0.265355	23.22	1.30242	NA	33.1149	36.845	7.52535	4.49569	18.019	1	0.674882	NA	0.00019985	9.28332e-05	0.000801112	0.000694198	4.09978e-05	NA	NA	NA	0.0255248	NA	NA
K12241	CRC	0.000210043	0.000101564	0.038631	6	0	3.81954e-08	0.909293	0	1	59.8692	21.5313	12.2807	1.37789	2.69919	2.24168	1	0.674882	0.00017967	0.000303144	0.000228723	-2.36406e-05	0.000650875	-0.000362498	NA	NA	NA	NA	NA	NA
K21399	CRC	0.000210989	8.69562e-05	0.01525	5	2.46958e-09	2.77263e-08	0.555893	5.42384	1.05735	15.0329	18.7153	53.4121	6.52117	6.31855	NA	1	0.484217	0.000201695	0.000322993	0.000100402	0.000504889	0.000532852	NA	NA	NA	NA	NA	NA	NA
K00435	CRC	0.000215058	0.000102672	0.0362057	5	0	3.54135e-08	0.758576	0	1	20.9272	3.36555	12.6137	26.0774	37.0161	NA	1	0.674882	3.63571e-05	0.000438766	0.000508631	0.000235702	0.000181166	NA	NA	NA	NA	NA	NA	NA
K07222	CRC	0.000218466	9.65615e-05	0.0236694	4	0	2.90571e-08	0.912937	0	1	7.69397	3.38236	38.6008	50.3229	NA	NA	1	0.597193	0.000188334	0.000160035	0.000306367	0.000159575	NA	NA	NA	NA	0.0493421	NA	NA	NA
K22106	CRC	0.000223631	8.66333e-05	0.00984133	6	0	2.95158e-08	0.812405	0	1	9.45445	7.1972	54.0696	3.81687	13.431	12.0309	1	0.40444	-3.9938e-06	0.000585314	0.000257921	9.16049e-05	0.000167262	0.000136849	NA	NA	0.029124	NA	NA	NA
K02812	CRC	0.000236075	8.94762e-05	0.00832946	5	0	2.69174e-08	0.96238	0	1	21.5375	2.82493	39.1357	12.5291	23.9728	NA	1	0.380527	0.000194386	0.000119521	0.000236754	0.000408223	0.000196186	NA	NA	NA	NA	NA	NA	NA
K01269	CRC	0.000246446	0.00010369	0.0174657	6	2.26654e-08	4.05872e-08	0.205104	35.3509	1.54681	12.651	14.6783	20.6768	19.0473	17.3432	15.6035	1	0.520158	0.000488097	0.000396439	0.000415476	-0.000156857	0.000212897	0.000215035	NA	NA	0.0156846	NA	NA	NA
K12294	CRC	0.000249446	0.000126078	0.0478725	6	2.58864e-09	5.72501e-08	0.540171	2.27645	1.02329	48.4083	4.24267	18.4122	4.20928	5.76551	18.962	1	0.674882	0.000292415	-0.000385733	0.000184479	-0.000251951	0.00102259	0.000221174	NA	NA	NA	NA	NA	NA
K00480	CRC	0.000255685	0.000103203	0.0132311	4	0	4.07654e-08	0.522614	0	1	17.2091	14.2869	62.6895	5.81449	NA	NA	1	0.465748	0.000188845	0.000521239	0.000176658	0.000653052	NA	NA	NA	NA	NA	NA	NA	NA
K11191	CRC	0.000262815	0.000107616	0.0146	4	0	3.80894e-08	0.690455	0	1	18.1898	4.24687	50.7586	NA	26.8047	NA	1	0.480183	0.000300069	0.000104132	0.000365959	NA	6.73571e-05	NA	NA	NA	0.0158172	NA	NA	NA
K18119	CRC	0.00027097	7.70579e-05	0.00043737	6	0	2.1117e-08	0.628599	0	1	14.1557	4.871	38.3576	7.48844	8.92926	26.198	1	0.0857518	0.000103613	0.000541288	0.000345141	0.000562948	0.000178638	0.000150551	NA	NA	0.00577946	0.0481267	NA	NA
K18302	CRC	0.000272216	0.000119708	0.0229658	6	0	5.39956e-08	0.759396	0	1	6.9305	1.73921	11.67	17.4312	10.1221	52.1069	1	0.594913	0.000329189	-0.000366175	0.000140821	0.000574658	0.000521189	0.000165835	NA	NA	NA	0.0475708	NA	NA
K10192	CRC	0.000273807	0.000135424	0.0431915	6	0	6.97068e-08	0.721727	0	1	9.66236	8.53985	45.577	14.7394	12.5787	8.90278	1	0.674882	3.76629e-05	0.000487667	0.000133691	0.000239537	0.00078696	0.000373976	NA	NA	NA	NA	0.04162	NA
K07225	CRC	0.000283092	0.00013932	0.0421584	5	1.59325e-08	6.56592e-08	0.459162	16.0647	1.19139	28.1846	6.58026	32.2005	23.0929	9.94168	NA	1	0.674882	0.000255669	-0.0004801	0.000455494	0.000151872	0.000612387	NA	NA	NA	0.0310953	NA	NA	NA
K09000	CRC	0.000287915	9.79906e-05	0.00330135	6	3.17057e-09	3.57818e-08	0.494366	5.00563	1.05269	17.1503	13.5873	42.5692	10.2464	9.96173	6.48507	1	0.252594	0.000428251	0.000424805	0.000301254	6.70956e-05	0.000452128	-0.00036094	NA	NA	0.0310432	NA	NA	NA
K05342	CRC	0.000294473	0.000106681	0.00577478	6	0	4.26869e-08	0.977106	0	1	13.4188	14.0152	26.7105	11.7812	17.3718	16.7024	1	0.314042	0.000214372	0.000268496	0.000188013	0.000324075	0.000373724	0.000447566	NA	NA	NA	NA	NA	NA
K04844	CRC	0.000302537	0.000123936	0.0146438	6	0	5.62777e-08	0.839153	0	1	19.6075	13.2346	42.5539	12.3543	7.04695	5.20273	1	0.480183	0.000203242	0.00067845	0.000246535	0.000470591	0.000124053	2.12563e-05	NA	0.0480892	NA	NA	NA	NA
K12295	CRC	0.0003035	0.000122316	0.0130909	6	0	5.42733e-08	0.669469	0	1	40.8762	7.32872	24.1349	8.1096	8.87058	10.68	1	0.464901	0.000197874	0.000116119	0.000452086	0.000122669	0.000887926	0.000152471	NA	NA	NA	NA	0.0327403	NA
K03638	CRC	0.000316897	0.000159406	0.046813	6	0	9.2636e-08	0.646544	0	1	34.4551	6.46082	18.5905	19.7343	11.0932	9.66617	1	0.674882	0.000470824	-0.000609273	0.000189367	0.00059617	0.000223663	0.000169385	NA	NA	NA	NA	NA	NA
K13607	CRC	0.000321837	0.000138876	0.0204798	6	0	7.03487e-08	0.892505	0	1	17.1388	9.9051	36.0768	7.42975	8.75412	20.6954	1	0.560119	-1.78614e-07	0.000662919	0.000301812	0.00032124	0.000420978	0.000418451	NA	NA	NA	NA	NA	NA
K00881	CRC	0.000323861	0.00014008	0.0207798	6	9.48752e-10	7.17682e-08	0.490939	0.763939	1.0077	15.1239	6.57918	33.0432	21.1309	14.389	9.73393	1	0.563571	6.06434e-05	5.52244e-05	0.000483692	-5.13266e-05	0.000768193	0.000529478	NA	NA	0.0460321	NA	0.0391123	NA
K09159	CRC	0.000325869	0.000157033	0.0379712	6	1.36133e-08	8.61306e-08	0.241234	8.56946	1.09373	13.1924	2.50045	25.4802	15.2742	5.03736	38.5154	1	0.674882	-0.000450785	4.84171e-05	0.000485945	0.000766082	0.00112795	0.000224524	NA	NA	NA	0.0488657	NA	NA
K00752	CRC	0.000326268	0.000144188	0.0236479	6	0	7.12124e-08	0.490207	0	1	35.658	13.6545	34.7123	4.9686	6.87682	4.12987	1	0.597193	0.000360747	0.000489186	2.21042e-05	0.00131392	0.000652684	0.000314706	NA	NA	NA	0.0447116	NA	NA
K00534	CRC	0.000345491	0.000111995	0.00203639	6	7.20939e-09	4.51729e-08	0.316674	8.99917	1.09889	4.68015	8.83985	10.2856	38.3772	23.3517	14.4656	1	0.211066	0.00131662	0.000343939	0.000704493	0.000187107	0.000327707	0.00022588	0.0106582	NA	0.0381376	NA	NA	NA
K20274	CRC	0.000363447	0.000167546	0.0300648	6	1.17468e-07	1.05913e-07	0.00248883	73.9927	3.84508	13.9289	15.1148	20.3567	20.6378	16.6455	13.3163	1	0.648945	0.000984948	0.000731663	-0.000143813	0.000159679	0.000428463	0.000305391	0.000823365	0.00571485	NA	NA	NA	NA
K15527	CRC	0.000366727	0.000176756	0.0380084	6	0	1.14432e-07	0.695803	0	1	16.6671	16.9859	30.2653	19.8802	9.15358	7.04785	1	0.674882	6.91433e-05	0.000726703	0.000184071	0.000180023	0.000820633	0.000924398	NA	NA	NA	NA	NA	NA
K02298	CRC	0.000372198	0.000164135	0.0233513	6	0	9.25755e-08	0.680975	0	1	13.4581	3.86919	30.6114	40.9587	4.93382	6.16874	1	0.595552	0.000797192	-2.6344e-05	0.000139471	0.000300656	0.00111127	0.000733752	NA	NA	NA	NA	NA	NA
K00102	CRC	0.000375592	0.000186959	0.0445419	6	0	1.24853e-07	0.83839	0	1	11.329	12.8148	28.2035	32.1057	11.4651	4.08204	1	0.674882	0.00039571	0.000808806	0.000483688	0.000127146	8.19086e-05	0.000991836	NA	NA	NA	NA	NA	NA
K21637	CRC	0.00037754	0.000175095	0.0310679	6	0	1.03653e-07	0.819374	0	1	4.52128	3.13111	32.7966	21.5792	6.23499	31.7369	1	0.657035	0.00118453	0.000566565	0.00037251	0.000603168	0.00040428	9.04564e-05	NA	NA	NA	NA	NA	NA
K03482	CRC	0.000377697	0.000161086	0.0190431	6	0	8.50503e-08	0.461717	0	1	3.75503	2.41772	19.0204	36.2551	2.91665	35.6351	1	0.546387	0.00150311	7.8696e-05	0.000541291	0.000442922	0.00131304	4.91579e-05	NA	NA	NA	NA	NA	NA
K14056	CRC	0.0003893	0.000182551	0.0329606	6	4.2079e-09	1.24899e-07	0.429679	1.89523	1.01932	11.0396	9.49501	42.8297	12.6021	16.5764	7.45729	1	0.674882	-2.31124e-05	-0.00039659	0.000303147	0.000579198	0.000888725	0.00106423	NA	NA	NA	NA	0.0475719	NA
K14061	CRC	0.000389945	0.000150663	0.00964794	5	0	7.49921e-08	0.786756	0	1	17.7609	4.14888	37.7581	NA	7.00128	33.3308	1	0.401756	0.000133408	0.000227289	0.000589053	NA	0.000677356	0.000260965	NA	NA	0.0167109	NA	NA	NA
K07265	CRC	0.000409194	0.000207181	0.0482618	6	0	1.57753e-07	0.616834	0	1	9.86682	9.79378	33.9416	22.0421	9.98631	14.3693	1	0.674882	0.000995699	0.000248611	0.000627055	0.000270949	0.000678368	-0.000373695	NA	NA	NA	NA	NA	NA
K20527	CRC	0.000412718	0.000179691	0.0216293	6	0	1.19198e-07	0.905703	0	1	11.5539	8.17576	14.7015	15.4809	24.2726	25.8153	1	0.576176	0.000871669	0.000755768	0.000249165	0.000465301	0.000194387	0.000365556	NA	NA	NA	NA	NA	NA
K11210	CRC	0.000416834	0.000204497	0.0415164	6	0	1.66106e-07	0.879747	0	1	11.5845	8.73307	2.15469	14.3239	6.02269	57.1811	1	0.674882	0.00028631	0.000961862	0.00119025	0.000763724	0.000165837	0.000270434	NA	NA	NA	NA	NA	NA
K10005	CRC	0.000422482	0.000192689	0.0283393	6	0	1.34691e-07	0.532257	0	1	27.6327	15.6479	28.9411	7.33889	9.73539	10.704	1	0.627533	0.00081977	0.000539442	0.000292471	6.45082e-05	0.000734104	-0.000460582	0.0264423	NA	NA	NA	NA	NA
K22508	CRC	0.000422741	0.000159405	0.00800165	6	2.22615e-08	8.32913e-08	0.0845433	13.2043	1.15213	4.0098	1.86025	34.9361	50.4309	5.16634	3.59659	1	0.370953	0.00192404	0.00114529	0.000309812	0.000196599	0.00172835	0.000767682	0.0147273	NA	NA	NA	0.0130674	NA
K03417	CRC	0.000423242	0.000162935	0.00938727	6	0	9.55816e-08	0.719818	0	1	17.6519	4.89705	36.8151	14.0956	19.9111	6.62921	1	0.400149	0.000802146	0.000829491	0.000284895	0.000687137	6.24568e-05	0.00040504	0.0399013	NA	NA	NA	NA	NA
K17723	CRC	0.000430554	0.000214151	0.0443766	6	0	1.66957e-07	0.838811	0	1	23.5325	8.74946	41.5536	9.24435	9.85454	7.06554	1	0.674882	0.000531024	-0.000238331	0.000445889	0.00105628	0.000484706	-6.01609e-05	NA	NA	NA	NA	NA	NA
K03228	CRC	0.000443483	0.000146676	0.00249826	6	3.51975e-09	7.51891e-08	0.324984	2.27161	1.02324	6.97111	2.71162	46.9496	28.3987	7.37131	7.59767	1	0.228263	0.000805181	0.0014077	0.000302597	0.000290257	0.00141879	0.000264565	NA	NA	NA	NA	0.00941559	NA
K09753	CRC	0.000445225	0.000201138	0.0280026	1	NA	NA	NA	NA	NA	100	NA	NA	NA	NA	NA	1	0.62484	0.000445225	NA	NA	NA	NA	NA	0.0280026	NA	NA	NA	NA	NA
K02558	CRC	0.000448575	0.000224353	0.0455637	6	0	1.94109e-07	0.444129	0	1	9.89666	6.71209	15.2255	50.9211	11.5923	5.6524	1	0.674882	-0.000345992	-0.000193772	0.00128899	0.000484828	0.000634901	-0.000369953	NA	NA	0.0254841	NA	NA	NA
K03226	CRC	0.000449308	0.000161394	0.00537061	6	0	8.90981e-08	0.774631	0	1	8.35821	2.45415	36.8607	35.5087	8.92349	7.89472	1	0.303179	0.000616669	0.00100536	0.00034783	0.000252089	0.000938503	0.000907178	NA	NA	NA	NA	NA	NA
K01601	CRC	0.000456532	0.000223981	0.0415239	6	0	1.84329e-07	0.633612	0	1	14.4804	5.9329	28.3975	13.9848	16.8696	20.3348	1	0.674882	0.000625817	0.000792173	0.000290512	0.000483425	0.00115881	-0.000131199	NA	NA	NA	NA	0.035787	NA
K07677	CRC	0.000460573	0.000229235	0.0445186	6	2.63367e-08	1.90859e-07	0.330103	7.61403	1.08242	8.50659	3.85938	42.7577	21.114	9.9901	13.7723	1	0.674882	-0.000708658	-0.00137356	0.00069914	0.000485925	0.000788471	0.000679356	NA	NA	0.0249631	NA	NA	NA
K10039	CRC	0.000473186	0.000191266	0.0133622	6	0	1.3303e-07	0.711892	0	1	24.9009	13.9674	32.2427	7.62104	8.5924	12.6757	1	0.465748	0.000159783	0.000322201	0.000812664	0.000901522	0.000638508	2.2107e-05	NA	NA	0.0162579	NA	NA	NA
K20973	CRC	0.000474924	0.000188843	0.0119059	6	1.05676e-07	1.33154e-07	0.0631012	53.603	2.15531	11.2371	11.3416	17.8871	28.7184	16.3893	14.4266	1	0.440659	0.000630946	0.00155606	0.00020161	0.000159456	0.000672073	0.000246344	NA	0.000829897	NA	NA	0.0469463	NA
K17865	CRC	0.00047954	0.000165993	0.00386572	6	0	1.01849e-07	0.634069	0	1	18.2791	14.4823	31.1331	6.99312	14.0544	15.058	1	0.268079	0.00016978	0.00107597	0.000638244	0.000221625	0.000289908	0.000250579	NA	0.014662	0.0324829	NA	NA	NA
K05979	CRC	0.000485905	0.000207551	0.0192251	6	3.32546e-10	1.74447e-07	0.472122	0.0982038	1.00098	12.6877	11.9123	56.7781	6.11417	6.68859	5.81911	1	0.548771	0.0008364	0.000556649	0.000270113	0.00201402	0.00050369	5.63565e-05	NA	NA	NA	0.0181225	NA	NA
K02778	CRC	0.000497667	0.000223896	0.0262323	6	0	1.81804e-07	0.792802	0	1	16.7602	3.393	29.1319	15.782	16.0993	18.8336	1	0.617012	0.000309785	-0.00027523	0.00082465	0.000835582	-2.6843e-05	0.000463526	NA	NA	0.0474528	NA	NA	NA
K11381	CRC	0.000499068	0.000202879	0.0138966	6	0	1.51998e-07	0.603148	0	1	12.9972	13.8075	40.6185	18.026	7.64122	6.90964	1	0.473	0.000876201	0.000340547	0.000709933	0.000170039	0.000793125	-0.000599939	NA	NA	0.0262528	NA	NA	NA
K09900	CRC	0.000523723	0.000182957	0.00420246	6	0	1.20599e-07	0.826074	0	1	12.2236	4.60025	34.0547	12.7816	11.3121	25.0278	1	0.279233	0.000334386	-0.000588839	0.000557957	0.000559305	0.000770675	0.00064432	NA	NA	NA	NA	NA	NA
K02478	CRC	0.000526792	0.000257841	0.0410438	6	0	2.53753e-07	0.717458	0	1	12.5885	9.49743	45.6927	9.94124	13.4313	8.84882	1	0.674882	0.000311636	-0.000700701	0.000633249	0.000853442	0.000638743	0.00106373	NA	NA	NA	NA	NA	NA
K03813	CRC	0.000528693	0.000244796	0.0307935	6	0	2.23744e-07	0.579293	0	1	13.3245	9.95048	34.1351	13.4722	12.8309	16.2869	1	0.656556	0.00148959	3.40257e-05	0.000615595	-6.76205e-05	0.000774087	0.00016259	0.0274708	NA	NA	NA	NA	NA
K16846	CRC	0.000529655	0.000176659	0.00271593	6	0	1.14183e-07	0.952959	0	1	9.50017	14.4199	28.1481	27.0818	11.5038	9.34623	1	0.230998	0.000851489	0.000337426	0.000626441	0.000373243	0.000781653	0.000350662	NA	NA	NA	NA	NA	NA
K03758	CRC	0.000534339	0.000230671	0.0205335	6	0	1.969e-07	0.724061	0	1	19.0289	12.0838	38.0435	7.46358	12.3919	10.9883	1	0.560119	0.0010506	0.000614313	0.000636838	0.000560991	-4.2022e-05	-0.000170627	0.0483258	NA	NA	NA	NA	NA
K11618	CRC	0.000534638	0.000196719	0.00657236	6	0	1.41753e-07	0.648976	0	1	21.8722	12.8239	34.5983	11.1317	12.813	6.76093	1	0.343625	0.000198411	0.00122181	0.000411621	0.000222825	0.00071255	0.0011247	NA	0.0275029	NA	NA	NA	NA
K02844	CRC	0.000537899	0.000249225	0.0309058	6	6.58235e-08	2.28255e-07	0.295286	17.4978	1.21209	12.5032	6.97449	30.95	21.6743	12.8119	15.0861	1	0.656556	0.00176384	0.000266824	0.000736472	-0.000114582	0.000500763	0.00020875	0.0078261	NA	0.045547	NA	NA	NA
K20531	CRC	0.000538319	0.00023993	0.0248547	6	7.29324e-08	2.08628e-07	0.28114	21.1979	1.269	6.35926	11.3105	16.9797	25.5945	10.002	29.754	1	0.609346	0.000484216	0.00174879	0.000952904	0.000464802	0.000115756	5.84397e-05	NA	0.00887811	NA	NA	NA	NA
K10107	CRC	0.000538409	0.000215607	0.0125188	5	0	1.65099e-07	0.843472	0	1	13.392	11.5613	43.2761	NA	21.0467	10.7239	1	0.45061	0.000542019	0.000882669	0.000291189	NA	0.000881886	0.000486303	NA	NA	NA	NA	NA	NA
K03225	CRC	0.00054062	0.000161023	0.000786784	6	0	8.95696e-08	0.837767	0	1	7.40332	3.24291	38.3287	32.7754	8.84726	9.4024	1	0.118151	0.000813543	0.00103197	0.000503936	0.000294553	0.000769159	0.000948504	NA	NA	NA	NA	NA	NA
K03093	CRC	0.000548108	0.000213821	0.0103653	6	7.74769e-08	1.68664e-07	0.225635	28.805	1.40459	24.2144	11.5311	27.8222	8.87464	14.564	12.9936	1	0.416037	0.000852551	0.000303093	0.000605501	-0.000843243	0.000417213	0.00117231	0.0113667	NA	0.040523	NA	NA	0.0273937
K02525	CRC	0.00055055	0.000263982	0.0370186	6	0	2.55806e-07	0.830212	0	1	26.8395	14.9707	26.9858	9.19802	11.6844	10.3215	1	0.674882	0.000731474	0.00116896	0.00019257	0.000971109	0.000212392	0.000127087	NA	NA	NA	NA	NA	NA
K06998	CRC	0.000556222	0.000198309	0.00503438	6	0	1.46077e-07	0.967848	0	1	17.0218	14.4249	40.6551	6.77111	10.1122	11.0149	1	0.294155	0.000833	0.000475351	0.000629351	0.000499199	0.000379231	0.000162043	NA	NA	0.0436403	NA	NA	NA
K08173	CRC	0.000563143	0.000283337	0.046863	6	0	3e-07	0.669337	0	1	11.4095	5.85563	44.0171	17.2937	11.6877	9.7364	1	0.674882	0.00054681	0.000395917	0.000599933	0.00120815	0.000703558	-0.000797672	NA	NA	NA	NA	NA	NA
K19509	CRC	0.000567692	0.000219893	0.00983245	6	0	1.81767e-07	0.823471	0	1	16.6752	13.9745	47.7234	6.41818	9.25185	5.95687	1	0.40444	0.000625655	0.000353625	0.00072424	0.00120665	-5.61422e-06	-0.000144581	NA	NA	0.0233825	NA	NA	NA
K06888	CRC	0.000580156	0.000232681	0.0126542	6	9.80915e-08	2.00849e-07	0.198056	30.8656	1.44646	20.3243	15.202	30.8266	12.3149	10.6374	10.6947	1	0.452808	0.00111852	0.000194016	0.000236277	0.000140033	0.00168778	0.000502238	0.0069744	NA	NA	NA	0.00965659	NA
K00015	CRC	0.00058158	0.000253421	0.0217377	6	0	2.39768e-07	0.727535	0	1	13.5314	15.0427	38.2009	13.7225	11.284	8.21845	1	0.576176	0.000695295	0.0010174	0.000253722	0.00135843	0.000424646	3.89253e-05	NA	NA	NA	0.0496252	NA	NA
K03780	CRC	0.000583661	0.000171967	0.000688716	6	0	1.07528e-07	0.979702	0	1	19.106	5.3285	30.9082	18.9565	16.0476	9.6531	1	0.11175	0.000761545	0.000428263	0.000503518	0.000646329	0.000699148	0.000258912	NA	NA	NA	NA	NA	NA
K03229	CRC	0.000586279	0.000190936	0.00213659	6	3.80375e-08	1.27756e-07	0.405151	16.7725	1.20153	9.65487	2.74747	42.0374	27.4957	11.665	6.39953	1	0.211286	0.00133946	0.00163435	0.000265455	0.000501682	0.000933706	0.000837636	0.0225693	NA	NA	NA	NA	NA
K04023	CRC	0.000596233	0.000271698	0.0282017	6	0	2.78528e-07	0.723333	0	1	14.0876	11.313	41.751	11.8367	11.9793	9.03233	1	0.625959	0.00040699	0.000827558	0.000390598	-3.42562e-05	0.0011624	0.00162755	NA	NA	NA	NA	NA	NA
K10979	CRC	0.000599648	0.000303136	0.0479115	6	0	3.36147e-07	0.521835	0	1	17.433	15.5018	33.2039	17.7338	10.5023	5.62526	1	0.674882	0.00024073	0.00189036	0.000657352	-0.00014738	0.000392406	0.000556425	NA	0.0151219	NA	NA	NA	NA
K10558	CRC	0.000600021	0.000211689	0.00459043	6	0	1.56088e-07	0.835185	0	1	6.15321	3.47721	30.0359	39.2778	10.4064	10.6495	1	0.280523	-0.000279651	0.000535799	0.000490806	0.000668177	0.00056613	0.00121904	NA	NA	NA	NA	NA	NA
K00842	CRC	0.000610487	0.000297706	0.0403021	6	0	3.30728e-07	0.556661	0	1	18.412	12.5242	26.2472	10.8821	19.2594	12.6751	1	0.674882	0.000475275	0.000995453	0.000546433	0.00155944	-0.000361202	0.0012209	NA	NA	NA	NA	NA	NA
K18011	CRC	0.000615086	0.000226836	0.0066961	6	9.10551e-08	1.89446e-07	0.227145	30.1988	1.43264	22.5505	17.3451	28.3433	12.7953	10.4387	8.52706	1	0.346247	0.000809693	0.000248799	0.000710424	0.00124295	0.000986208	-0.000867866	0.0299433	NA	0.018637	0.027936	NA	NA
K21405	CRC	0.000624821	0.000219155	0.00435746	6	0	1.7966e-07	0.962526	0	1	15.0204	14.3891	39.1738	9.42025	12.3624	9.63418	1	0.280523	0.000731589	0.000120747	0.000733433	0.000487892	0.00076703	0.000721002	NA	NA	0.0367913	NA	NA	NA
K03981	CRC	0.000627101	0.000257866	0.0150205	6	0	3.26381e-07	0.816436	0	1	5.4893	3.86244	11.8122	71.0017	5.50164	2.33277	1	0.484217	0.00176868	-7.90856e-05	0.0011192	0.000499359	0.000285875	0.00131112	NA	NA	NA	NA	NA	NA
K04781	CRC	0.00063703	0.000288094	0.0270229	6	2.21811e-08	3.14549e-07	0.33475	3.90682	1.04066	8.98195	6.48865	46.5954	12.0311	9.98226	15.9206	1	0.617638	0.00174322	-0.00107186	0.000405158	0.00041192	0.001744	0.000864096	NA	NA	NA	NA	NA	NA
K13922	CRC	0.000651727	0.00023951	0.00650672	6	0	2.13434e-07	0.609406	0	1	17.8022	11.699	32.1191	11.8414	16.1592	10.379	1	0.342094	-4.8842e-05	0.000833562	0.00083327	0.00135627	0.000818442	2.32156e-05	NA	NA	0.0492856	NA	NA	NA
K02240	CRC	0.000652886	0.000293887	0.0263135	6	0	3.02424e-07	0.703887	0	1	36.7073	12.5961	30.9989	5.3325	6.95949	7.40567	1	0.617012	0.000522437	0.00133392	0.000781854	0.00134626	-0.000864846	0.000528303	NA	NA	NA	NA	NA	NA
K16203	CRC	0.00065475	0.000216182	0.00245606	6	0	1.79798e-07	0.535819	0	1	15.7672	5.20627	50.7959	7.2364	10.3117	10.6825	1	0.226608	0.00140833	0.000583496	0.000518774	0.00039361	-0.000117346	0.00114598	0.0104041	NA	NA	NA	NA	NA
K19134	CRC	0.000657475	0.000247659	0.00793649	6	0	2.21043e-07	0.694864	0	1	25.7141	9.22037	37.7832	10.1268	10.7954	6.36004	1	0.370953	0.000312513	0.000425417	0.000834527	4.10903e-06	0.000998047	0.00179904	NA	NA	0.0389327	NA	NA	NA
K16845	CRC	0.000657534	0.000299102	0.0279232	6	1.53061e-07	3.34892e-07	0.240436	28.7908	1.40431	12.6269	13.462	27.6861	18.5744	15.6541	11.9964	1	0.62484	0.000271777	0.000534353	0.000616011	0.00193739	-2.52621e-05	0.000206967	NA	NA	NA	0.00101302	NA	NA
K16950	CRC	0.000659141	0.00028698	0.0216291	6	0	3.06751e-07	0.63879	0	1	17.8799	7.32795	41.5817	9.73741	12.4178	11.0552	1	0.576176	0.00119363	0.00204387	0.0005386	0.000524053	-3.78175e-05	0.000232051	NA	NA	NA	NA	NA	NA
K01040	CRC	0.000660462	0.000315429	0.0362729	6	0	3.70592e-07	0.451501	0	1	15.9394	13.1191	37.5025	13.429	12.2089	7.80111	1	0.674882	-0.000135006	0.000902649	0.000411291	0.00168511	0.00168008	-0.000283229	NA	NA	NA	NA	NA	NA
K00036	CRC	0.000663226	0.000285549	0.0201986	6	0	2.99444e-07	0.7197	0	1	15.3961	10.7576	32.1799	22.4104	8.78129	10.4747	1	0.560119	0.000392191	-0.000182695	0.00120277	0.000729038	0.000840982	-1.70158e-05	NA	NA	0.0173063	NA	NA	NA
K03404	CRC	0.00066741	0.000303907	0.0280849	6	0	3.43075e-07	0.593406	0	1	14.6728	8.1247	27.7565	15.898	19.2132	14.3348	1	0.62484	-0.000348178	0.000589398	0.000288248	0.00142161	0.00112121	0.00104066	NA	NA	NA	NA	NA	NA
K18997	CRC	0.000675545	0.00033613	0.0444551	6	0	4.16595e-07	0.830307	0	1	12.0152	11.9355	35.6264	18.7475	14.8674	6.80806	1	0.674882	0.000183504	0.00190162	0.000691443	0.000431566	0.000611155	0.000123711	NA	NA	NA	NA	NA	NA
K03274	CRC	0.000689678	0.000346606	0.0466128	6	0	4.38752e-07	0.600315	0	1	12.5657	9.60648	26.5058	30.4146	9.35781	11.5497	1	0.674882	-0.000461928	0.00052047	0.00125907	0.00106794	0.0009054	-0.00039427	NA	NA	NA	NA	NA	NA
K21345	CRC	0.000690343	0.000337661	0.0409059	6	7.80294e-08	4.18353e-07	0.36773	11.1466	1.12545	13.9808	16.5147	19.4361	31.1666	13.0789	5.82299	1	0.674882	0.00039046	0.00139619	0.00108503	0.00107086	-0.000638541	-0.000960796	NA	NA	NA	0.0484593	NA	NA
K19238	CRC	0.000692222	0.000214482	0.00124912	6	0	1.65446e-07	0.719706	0	1	13.7286	2.84555	30.6946	17.7121	13.739	21.2802	1	0.158068	0.0014305	-0.000173633	0.000618225	0.000771174	0.00079532	0.000306176	0.0143102	NA	NA	NA	NA	NA
K16849	CRC	0.000692329	0.000311559	0.0262735	6	7.16996e-08	3.64832e-07	0.322688	12.2635	1.13978	12.4702	15.8152	21.0698	19.0346	19.7306	11.8797	1	0.617012	0.00202649	0.00114628	-0.000145916	0.00110292	0.000318278	0.0001376	0.0168406	NA	NA	NA	NA	NA
K07708	CRC	0.000693625	0.000350466	0.047799	6	0	4.47889e-07	0.72067	0	1	15.3589	10.1286	31.911	24.4288	9.92627	8.24645	1	0.674882	-0.000115939	0.000292076	0.00131541	0.000393278	0.000305764	0.00164511	NA	NA	0.0345598	NA	NA	NA
K09160	CRC	0.000700322	0.000334858	0.0364923	6	0	4.26259e-07	0.92405	0	1	14.1099	7.01063	49.7463	3.90394	12.4238	12.8054	1	0.674882	1.08552e-05	0.000759143	0.000600909	0.0016912	0.000986445	0.00123434	NA	NA	NA	NA	NA	NA
K21968	CRC	0.000702589	0.000348629	0.0438745	6	0	4.61266e-07	0.564378	0	1	12.5423	6.10019	48.0561	13.9369	6.19133	13.1731	1	0.674882	0.00186597	0.000865979	0.000536615	0.000978531	0.00163202	-0.00060404	NA	NA	NA	NA	NA	NA
K12070	CRC	0.000709098	0.000319526	0.0264718	6	1.31306e-07	3.64037e-07	0.255997	21.5934	1.2754	9.88967	5.83323	25.7946	32.6909	18.5106	7.28101	1	0.617012	0.00172837	0.00191347	0.00107988	0.000756705	-0.000494753	-0.000107011	NA	NA	0.0363381	NA	NA	NA
K05568	CRC	0.000709847	0.000323111	0.0280265	6	1.16733e-07	3.87793e-07	0.26665	18.3622	1.22492	19.5843	12.0521	34.1896	11.7817	11.3829	11.0095	1	0.62484	0.00119502	-0.000363675	0.000950001	-0.000763921	0.00168739	0.000842619	NA	NA	0.0292548	NA	NA	NA
K01476	CRC	0.000711777	0.00034954	0.0417175	6	0	4.59504e-07	0.613604	0	1	13.1307	13.3805	38.9176	12.0151	10.7788	11.7773	1	0.674882	0.00150583	0.000631292	0.000367266	-0.000287728	0.000836764	0.00196163	NA	NA	NA	NA	NA	NA
K09693	CRC	0.000731639	0.000309554	0.0181018	6	0	3.536e-07	0.730922	0	1	21.0444	10.8599	45.9099	6.28494	9.17879	6.72204	1	0.529152	0.00139093	-0.000192563	0.000657934	0.0003916	0.000259863	0.00162625	0.0405827	NA	NA	NA	NA	NA
K08169	CRC	0.000732802	0.000326145	0.0246489	6	0	3.91866e-07	0.609689	0	1	16.1348	15.7074	34.3613	16.7667	10.1391	6.89054	1	0.607253	0.000314368	0.000972822	0.000268911	0.00168057	0.000234137	0.00190632	NA	NA	NA	0.0371944	NA	NA
K08365	CRC	0.000737585	0.00033967	0.0298955	6	0	4.33515e-07	0.76701	0	1	10.5235	6.17805	18.7893	47.7893	9.34204	7.37786	1	0.646774	0.000570066	-0.00114757	0.000722583	0.000854109	0.00158173	0.000769658	NA	NA	NA	NA	NA	NA
K04764	CRC	0.000739762	0.000369723	0.0454081	6	0	4.91549e-07	0.831586	0	1	19.7405	7.4986	31.8847	24.058	8.83859	7.97963	1	0.674882	-0.000269312	0.000977045	0.000848201	0.00108924	0.000720285	0.00154773	NA	NA	NA	NA	NA	NA
K04835	CRC	0.000740485	0.000347388	0.0330416	6	2.68615e-07	4.48057e-07	0.139802	38.685	1.63092	18.8306	17.021	29.9711	12.4141	12.5161	9.24701	1	0.674882	0.00115206	0.00114115	0.000265033	9.25485e-05	0.00233417	-0.000581393	NA	NA	NA	NA	0.0060424	NA
K11527	CRC	0.000741489	0.000345604	0.0319141	6	1.34535e-07	4.44936e-07	0.33551	18.6424	1.22914	13.767	19.8374	30.2006	12.1726	12.8126	11.2096	1	0.66595	-0.000114711	0.00166739	0.000232403	0.000818215	0.000280951	0.00196912	NA	0.0158176	NA	NA	NA	0.043855
K02858	CRC	0.000750311	0.000296649	0.0114294	6	0	3.25529e-07	0.535739	0	1	16.561	10.5082	35.2844	7.57729	16.4356	13.6335	1	0.431978	0.000733633	0.000437334	0.000319482	0.00228847	0.000492737	0.00158244	NA	NA	NA	0.0360141	NA	NA
K03736	CRC	0.000753045	0.00027155	0.00555191	6	0	2.75471e-07	0.747082	0	1	13.898	12.805	39.9102	7.261	11.4313	14.6946	1	0.307347	0.00123737	0.000708893	0.000413446	-8.13364e-05	0.00126756	0.00126783	NA	NA	NA	NA	NA	NA
K06895	CRC	0.000784047	0.00026183	0.00274909	6	0	2.5526e-07	0.459315	0	1	16.6947	9.1519	33.5599	12.437	15.0807	13.0758	1	0.230998	0.00113656	0.000231103	0.000809192	0.000852391	-0.000212842	0.00174118	NA	NA	NA	NA	NA	0.0179898
K06204	CRC	0.000792916	0.000321748	0.0137242	6	0	4.48898e-07	0.906829	0	1	6.10853	5.51468	14.8764	64.6807	5.75005	3.06964	1	0.471381	0.000548456	0.00127184	0.0016682	0.000614947	0.000380365	0.00069991	NA	NA	0.0461562	NA	NA	NA
K10124	CRC	0.000803146	0.000340488	0.0183337	6	3.11845e-07	4.25512e-07	0.177544	48.8445	1.95483	9.27549	8.95335	27.1786	22.2009	12.1943	20.1973	1	0.530889	0.00197948	-0.00140761	0.000911142	0.000971998	0.00145455	0.000518719	0.042295	NA	0.00742032	0.0363779	NA	NA
K21936	CRC	0.000821125	0.00031866	0.00997167	6	0	3.73711e-07	0.658318	0	1	10.6585	9.90925	21.0531	43.7607	8.83773	5.78077	1	0.406248	0.000127438	0.00211711	0.00115949	0.000742403	0.000566804	-0.000368964	NA	0.0380335	NA	NA	NA	NA
K12267	CRC	0.000827733	0.000341002	0.0152095	6	0	4.30079e-07	0.747234	0	1	20.0362	12.048	37.5197	9.98875	8.97716	11.4302	1	0.484217	0.000998446	0.00166653	0.0010565	-0.00042439	0.000439535	0.000292537	NA	NA	NA	NA	NA	NA
K06016	CRC	0.000838005	0.000366017	0.022049	6	0	4.91803e-07	0.688038	0	1	14.1565	11.7684	32.1075	23.1144	10.075	8.77816	1	0.579619	-0.000136413	0.00183633	0.00039199	0.00144314	0.00116891	0.000729199	NA	NA	NA	NA	NA	NA
K03756	CRC	0.000850663	0.000344473	0.0135317	6	0	4.44549e-07	0.586784	0	1	16.5678	15.7135	28.0248	12.1993	15.7099	11.7847	1	0.469913	-0.000430791	0.00185372	0.00106912	0.000784516	0.000831243	0.000889611	NA	0.0343985	NA	NA	NA	NA
K04785	CRC	0.000861039	0.000378929	0.0230687	6	2.54991e-07	5.33545e-07	0.222357	30.1894	1.43245	11.9244	9.16756	33.812	12.6177	14.2299	18.2484	1	0.594913	0.00282151	0.000164327	0.000203908	0.000688933	0.00129415	0.000928821	0.00420301	NA	NA	NA	NA	NA
K01844	CRC	0.000862616	0.000241704	0.000358493	6	4.18151e-08	2.14478e-07	0.306893	11.4041	1.12872	15.6549	18.6999	37.4338	13.0123	6.88879	8.31037	1	0.0797195	0.00136459	0.000486461	0.000740342	0.00126128	0.00211969	-0.000352037	0.0187224	NA	0.0290408	NA	0.0199699	NA
K05374	CRC	0.000865627	0.000337631	0.0103526	6	1.13587e-07	4.21049e-07	0.316416	15.9857	1.19027	10.4453	7.09377	39.4325	11.099	12.2652	19.6644	1	0.416037	0.00278065	0.000156314	0.000368324	0.000803359	0.00146583	0.000762297	0.00541748	NA	NA	NA	NA	NA
K15915	CRC	0.0008687	0.000397446	0.0288371	6	5.31433e-07	5.96096e-07	0.0419488	57.8753	2.3739	15.0877	16.3526	22.7967	17.8597	14.4369	13.4664	1	0.635564	0.000123122	0.00278642	0.000401143	0.000456613	0.000535938	0.00107008	NA	3.92347e-05	NA	NA	NA	NA
K07049	CRC	0.000874468	0.000399964	0.0308693	1	NA	NA	NA	NA	NA	NA	NA	NA	NA	100	NA	1	0.656556	NA	NA	NA	NA	0.000874468	NA	NA	NA	NA	NA	0.0308693	NA
K02567	CRC	0.00089957	0.000386269	0.019866	6	1.78858e-07	5.48539e-07	0.52545	19.9713	1.24955	16.1681	11.5498	26.6335	25.7149	11.2782	8.65556	1	0.559756	0.00116448	0.000395107	-4.88158e-05	0.00149094	0.00170428	0.00119066	NA	NA	NA	0.020431	NA	NA
K00912	CRC	0.00090046	0.000441807	0.0415369	6	0	7.29963e-07	0.512036	0	1	15.8725	12.9471	36.5873	13.0351	11.0758	10.4822	1	0.674882	3.41651e-05	0.00247525	0.000411598	0.00218534	6.96773e-05	0.00125348	NA	0.0454411	NA	NA	NA	NA
K06883	CRC	0.000902082	0.000419354	0.0314664	6	3.26014e-07	6.43852e-07	0.188862	31.6143	1.46229	16.3509	16.6476	24.9931	18.4339	18.9963	4.57815	1	0.660771	0.0022345	0.00202942	0.000376213	0.000877211	-2.33068e-05	-0.00114529	0.0105736	0.0187187	NA	NA	NA	NA
K00647	CRC	0.000922615	0.000453747	0.0420199	6	0	7.67334e-07	0.747596	0	1	17.8755	11.1897	35.6636	10.6926	12.2135	12.3651	1	0.674882	0.00087756	0.00108639	0.00081528	0.000689323	0.00261449	-0.000320269	NA	NA	NA	NA	0.0464401	NA
K13634	CRC	0.000936772	0.000412892	0.0232802	6	0	6.22543e-07	0.531884	0	1	10.3022	8.69668	33.7563	9.79117	13.2609	24.1927	1	0.595552	0.00104137	-0.000830545	0.000304642	0.00204462	0.0018303	0.00147141	NA	NA	NA	NA	NA	NA
K10041	CRC	0.000942182	0.000285525	0.000967439	6	0	2.86344e-07	0.535329	0	1	33.4049	7.92971	32.6241	4.73795	8.51096	12.7924	1	0.135889	0.000575347	0.00127605	0.000670133	0.00204583	0.000659502	0.00216626	NA	NA	NA	NA	NA	0.00781544
K01143	CRC	0.000948013	0.000476032	0.0464268	6	2.90344e-09	8.41742e-07	0.367046	0.202509	1.00203	11.7995	8.92189	34.6657	15.7253	17.1692	11.7184	1	0.674882	0.000689527	0.0034718	0.0014388	-0.000390184	-0.000276753	0.00142517	NA	0.0307062	NA	NA	NA	NA
K06877	CRC	0.000949589	0.00037673	0.0117152	6	3.57304e-08	5.18762e-07	0.526036	3.93084	1.04092	18.8382	17.813	36.8508	6.32458	10.327	9.84649	1	0.437507	0.000758058	0.000822476	0.0012199	0.0021209	0.00173009	-0.00103661	NA	NA	0.039643	NA	NA	NA
K13016	CRC	0.000951302	0.000295057	0.00126354	6	0	3.15679e-07	0.648556	0	1	17.3011	21.6903	31.9184	15.1032	7.21324	6.77381	1	0.158068	0.000660116	0.00179443	0.000930731	0.000619642	0.00106238	-0.000286613	NA	0.00519962	NA	NA	NA	NA
K01066	CRC	0.000955139	0.000472254	0.0431236	6	0	8.27405e-07	0.814452	0	1	15.3981	17.913	33.3287	8.55027	13.0801	11.7298	1	0.674882	0.000646691	0.00031514	0.00108877	0.00300804	0.00106508	0.000338683	NA	NA	NA	NA	NA	NA
K03394	CRC	0.000958818	0.000402108	0.0171034	6	0	6.03692e-07	0.566177	0	1	15.4462	15.2132	37.7084	11.2932	10.444	9.89493	1	0.515899	0.00116809	0.00165351	0.000460879	0.000528175	0.00278324	2.75077e-05	NA	NA	NA	NA	0.0272751	NA
K01255	CRC	0.000966366	0.000368629	0.00875396	6	0	5.06234e-07	0.854905	0	1	17.3865	12.1217	35.962	10.7977	13.7408	9.99126	1	0.39146	0.000711523	0.000769668	0.00159331	0.000450354	0.000203815	0.000998272	NA	NA	0.00986864	NA	NA	NA
K01139	CRC	0.00097606	0.000379301	0.0100731	6	0	5.31749e-07	0.630259	0	1	17.4861	15.8157	34.0587	13.6024	11.8792	7.15792	1	0.408611	0.000153703	0.00178063	0.00151564	-5.43908e-05	0.00113659	0.00033161	NA	NA	0.0201642	NA	NA	NA
K09475	CRC	0.000976642	0.00046588	0.0360524	6	0	7.93025e-07	0.722299	0	1	14.1764	7.06541	40.8279	7.94823	8.70625	21.2758	1	0.674882	0.0018722	0.000786915	0.000241928	0.00221932	0.000221119	0.00169775	NA	NA	NA	NA	NA	NA
K09688	CRC	0.000981403	0.000251523	9.54659e-05	6	0	2.36108e-07	0.989241	0	1	7.99657	6.05147	21.2165	49.9934	7.1294	7.61266	0.89843	0.0358667	0.00145523	0.00100571	0.000940035	0.000847761	0.00121649	0.00123713	NA	NA	NA	0.0189284	NA	NA
K02471	CRC	0.000982134	0.000451507	0.0296127	6	7.36418e-08	7.55736e-07	0.447738	5.86237	1.06227	17.404	9.81912	29.9788	18.9525	13.6362	10.2093	1	0.646064	0.00159783	0.000170913	0.000155962	0.0019896	0.00218748	-0.000341437	NA	NA	NA	0.0494084	NA	NA
K04084	CRC	0.000984503	0.000465199	0.034319	6	0	7.96278e-07	0.46942	0	1	15.0969	11.8087	34.5492	20.4474	10.2029	7.89495	1	0.674882	0.00155487	0.00170251	0.000554526	0.0021333	-0.00131787	0.000701615	NA	NA	NA	0.0405141	NA	NA
K08322	CRC	0.000986918	0.000325625	0.00243869	6	1.39233e-08	3.97036e-07	0.354042	1.99124	1.02032	17.3056	10.2508	41.622	8.76726	10.7781	11.2762	1	0.226608	0.00199659	-0.000742936	0.00110938	0.00125881	0.00118175	0.000160276	0.0105974	NA	0.0242835	NA	NA	NA
K03272	CRC	0.00100125	0.000477078	0.0358412	6	2.8802e-07	8.4926e-07	0.259234	21.05	1.26662	16.413	13.1313	29.2093	18.0161	12.7884	10.4419	1	0.674882	0.00048903	0.00025067	0.00147225	0.0026982	0.000723096	-0.00115442	NA	NA	0.0362552	0.00736289	NA	NA
K03311	CRC	0.00101442	0.000489146	0.0380919	6	0	8.7439e-07	0.674876	0	1	18.3789	17.8094	38.1411	6.16441	8.79464	10.7115	1	0.674882	0.000328417	0.000341293	0.00182341	-0.000505735	0.00227047	0.000273626	NA	NA	0.0218034	NA	NA	NA
K01560	CRC	0.00102044	0.000481974	0.0342412	6	0	8.6731e-07	0.907075	0	1	13.4871	16.7275	37.5317	11.005	11.2397	10.0091	1	0.674882	0.00153074	-0.000153804	0.000949025	0.00138105	0.00182278	0.00126562	NA	NA	NA	NA	NA	NA
K20266	CRC	0.00102468	0.000454078	0.0240326	6	0	7.61449e-07	0.543088	0	1	11.9437	8.00337	25.1126	23.6779	17.5355	13.7269	1	0.601441	6.54427e-05	0.00292247	0.000211242	0.00202911	0.000989019	0.000553924	NA	NA	NA	0.0318756	NA	NA
K11896	CRC	0.00102493	0.000375502	0.00634295	6	0	5.20146e-07	0.696556	0	1	13.4237	6.63583	33.6028	12.5356	17.1878	16.6142	1	0.337251	0.00146167	-0.000565011	0.0007846	0.00187469	0.00167696	0.000477497	NA	NA	NA	NA	NA	NA
K03593	CRC	0.00104617	0.000504135	0.0379707	6	0	9.47178e-07	0.897389	0	1	15.5782	14.8308	32.1458	16.1824	10.0582	11.2045	1	0.674882	0.00138064	0.000268776	0.0010907	0.00211365	0.000977672	2.1073e-06	NA	NA	NA	NA	NA	NA
K06306	CRC	0.0010489	0.000520794	0.0440057	6	8.21205e-07	1.02139e-06	0.129727	52.0398	2.08506	17.5389	17.745	23.5965	13.4007	14.5434	13.1755	1	0.674882	0.00126847	0.00228547	-0.000215598	0.00143889	0.00190276	1.66261e-05	NA	0.00728239	NA	NA	NA	NA
K11065	CRC	0.00105192	0.000516774	0.041795	6	0	9.88567e-07	0.565266	0	1	17.1113	16.1024	37.4012	10.7333	10.9919	7.65988	1	0.674882	0.00159046	0.000176996	0.00162716	-0.00146681	0.00172399	0.00144436	NA	NA	NA	NA	NA	NA
K07662	CRC	0.00105259	0.00040533	0.00940765	6	9.15351e-08	6.04988e-07	0.42085	9.08574	1.09994	14.3721	10.8308	26.1572	26.3022	13.5173	8.82046	1	0.400149	0.00179448	-0.00028315	0.00181469	0.000283424	0.000581768	0.0022391	NA	NA	0.0136205	NA	NA	NA
K05845	CRC	0.00105392	0.000520066	0.0427129	6	6.42157e-07	1.01566e-06	0.138242	40.3607	1.67675	19.109	15.2154	24.1481	11.6747	13.1976	16.6552	1	0.674882	0.00107905	-0.00144581	0.00158099	0.000405734	0.00228159	0.00202608	NA	NA	0.0226832	NA	NA	0.0434507
K07221	CRC	0.00105845	0.000325296	0.00113875	6	0	3.90937e-07	0.74809	0	1	12.091	17.8085	29.4043	20.6202	10.8968	9.17907	1	0.150941	0.00111902	0.00136431	0.000693837	0.0019005	0.000434271	0.000402579	NA	NA	NA	0.00919287	NA	NA
K03473	CRC	0.0010644	0.000358489	0.0029864	6	0	4.78373e-07	0.908113	0	1	10.8522	11.907	38.5549	18.3718	9.52065	10.7935	1	0.238178	0.00216693	0.000882764	0.000942132	0.00125949	0.000372169	0.000871559	0.0478277	NA	NA	NA	NA	NA
K16363	CRC	0.00106495	0.000444878	0.0166742	6	0	7.12909e-07	0.710097	0	1	12.2525	10.8225	33.5548	25.6852	4.90475	12.7802	1	0.509286	-8.46984e-05	0.0015019	0.000746644	0.00119318	0.00373439	0.00135068	NA	NA	NA	NA	NA	NA
K10709	CRC	0.00106565	0.000393437	0.00675737	6	2.13728e-08	5.63987e-07	0.407625	2.14662	1.02194	22.6389	14.2693	36.113	7.02734	11.0407	8.91069	1	0.347339	0.000790598	-0.00068672	0.00124599	0.00273613	0.00140715	0.00209925	NA	NA	NA	NA	NA	NA
K09774	CRC	0.00106583	0.000404481	0.00841247	6	6.02849e-09	6.06346e-07	0.518096	0.595374	1.00599	13.6223	11.2058	27.8248	23.7021	11.529	12.1162	1	0.380624	0.000792194	2.50749e-06	0.00135902	0.00090714	0.000100638	0.00291243	NA	NA	NA	NA	NA	0.0135746
K03196	CRC	0.00107198	0.000510347	0.0356854	6	1.68073e-07	9.70008e-07	0.339408	10.4661	1.1169	14.3695	10.5272	32.8543	12.1855	11.8734	18.19	1	0.674882	0.00291825	0.00157349	0.000631835	0.000576699	0.00254666	-0.000512568	0.0239364	NA	NA	NA	NA	NA
K02841	CRC	0.00107264	0.000485149	0.0270393	6	0	8.39236e-07	0.692799	0	1	16.7867	10.2052	33.8978	22.6044	14.0224	2.48342	1	0.617638	0.00111566	-0.000114641	0.00176474	0.000491288	0.00173591	-0.00223962	NA	NA	0.0347653	NA	NA	NA
K01599	CRC	0.00108882	0.000480748	0.023522	6	0	8.59052e-07	0.983102	0	1	17.0813	15.0436	42.1081	8.93745	7.24471	9.58484	1	0.596674	0.000574585	0.000967645	0.00131192	0.000532985	0.000877525	0.00189332	NA	NA	NA	NA	NA	NA
K00979	CRC	0.00110648	0.000481455	0.0215508	6	0	8.65789e-07	0.99487	0	1	16.5774	12.5684	36.9851	12.0872	12.0945	9.68727	1	0.576176	0.000814531	0.00134669	0.000991286	0.0015862	0.000724849	0.0016121	NA	NA	NA	NA	NA	NA
K07478	CRC	0.00110938	0.000564245	0.0492828	6	0	1.20341e-06	0.597355	0	1	13.6149	13.6215	43.1702	9.84555	8.6515	11.0963	1	0.674882	0.00238597	0.000885675	0.000874567	0.00234088	-0.0017443	0.00186347	NA	NA	NA	NA	NA	NA
K18929	CRC	0.00111508	0.000499984	0.0257318	6	5.67373e-08	9.25694e-07	0.396753	3.60496	1.0374	19.094	15.3264	34.441	9.88851	10.7984	10.4517	1	0.616158	0.00119959	-3.69522e-05	0.000451335	0.00314858	0.00320032	0.000758921	NA	NA	NA	0.0477203	0.0353912	NA
K00020	CRC	0.00112129	0.000390677	0.0041032	6	0	5.66852e-07	0.589487	0	1	17.3768	14.933	37.579	8.84066	11.3773	9.89319	1	0.275823	-0.000236529	0.00183346	0.00130827	0.000334283	0.00139772	0.0021064	NA	NA	0.0406976	NA	NA	NA
K11741	CRC	0.00113159	0.000561489	0.0438701	6	6.45564e-08	1.17546e-06	0.415066	3.24969	1.03359	16.9213	14.2289	35.1724	12.048	11.6213	10.008	1	0.674882	0.00131661	0.00350733	0.000738869	0.00172514	-0.00116997	0.000779217	NA	0.0179191	NA	NA	NA	NA
K17733	CRC	0.00113911	0.000580016	0.0495381	6	4.12179e-07	1.25406e-06	0.254987	20.3003	1.25471	18.0276	15.4132	31.4891	11.8601	11.9151	11.2949	1	0.674882	0.00178155	0.00247646	0.0010138	0.00278803	-0.00182921	3.79909e-05	NA	NA	NA	NA	NA	NA
K03803	CRC	0.00114668	0.000537784	0.0329885	6	0	1.06724e-06	0.969898	0	1	19.1697	15.6522	36.0618	9.8654	10.5682	8.68272	1	0.674882	0.00181684	0.000674338	0.000830183	0.000960867	0.00209605	0.000888633	NA	NA	NA	NA	NA	NA
K11893	CRC	0.00114874	0.000443681	0.00962237	6	0	7.24149e-07	0.694054	0	1	14.036	8.88069	35.09	8.99534	11.9433	21.0547	1	0.401756	0.00194746	-0.000501045	0.000684371	0.000764851	0.00213457	0.00169087	NA	NA	NA	NA	NA	NA
K11907	CRC	0.00115273	0.000451666	0.0107052	6	0	7.42412e-07	0.861758	0	1	15.5272	7.41481	33.7028	8.77654	11.2717	23.307	1	0.419777	0.00198171	-0.000168034	0.000684711	0.00122815	0.0019707	0.00127344	NA	NA	NA	NA	NA	NA
K03750	CRC	0.00116206	0.000435823	0.0076676	6	2.98457e-08	7.08332e-07	0.443795	2.42223	1.02482	17.5125	11.9664	39.4838	10.2845	12.0103	8.74255	1	0.370953	0.0015093	0.0024703	0.00120394	-0.000326911	0.00196678	-0.000867156	NA	0.0494402	NA	NA	NA	NA
K22304	CRC	0.00117435	0.000570709	0.0396187	6	4.176e-07	1.22852e-06	0.334972	20.547	1.25861	10.6719	7.76363	43.2271	11.0486	12.2618	15.027	1	0.674882	0.00184235	0.00139626	0.000475193	0.0039196	-0.00035896	0.00182922	NA	NA	NA	0.0153302	NA	NA
K06143	CRC	0.00118467	0.000302546	9.01501e-05	6	0	3.38313e-07	0.623772	0	1	13.5401	13.7433	27.7041	23.8778	12.0738	9.06082	0.848402	0.0357869	0.00234073	0.00141035	0.000531844	0.00123305	0.00130458	0.00082362	0.00488009	NA	NA	0.0489716	NA	NA
K05847	CRC	0.00119458	0.000484564	0.0136912	6	1.82047e-07	8.47226e-07	0.503628	12.6749	1.14515	26.3513	12.8331	28.0721	4.02448	14.2825	14.4365	1	0.471381	0.000795173	-0.000491081	0.00141493	0.00438767	0.00204518	0.00126192	NA	NA	NA	NA	NA	NA
K18928	CRC	0.00119574	0.000515981	0.0204814	6	4.32417e-08	9.88792e-07	0.574428	2.57047	1.02638	18.0797	15.0727	35.0941	10.1184	10.9417	10.6933	1	0.560119	0.00138896	0.0012052	0.000117829	0.00211506	0.00329188	0.00137856	NA	NA	NA	NA	0.0354158	NA
K13668	CRC	0.00119647	0.000566703	0.0347477	6	4.24333e-07	1.19395e-06	0.401369	22.0756	1.2833	15.8012	16.0439	26.0247	19.5138	14.6133	8.00312	1	0.674882	0.00197676	0.002648	-0.000190458	0.00080442	0.00228168	0.000230435	NA	0.0365165	NA	NA	NA	NA
K01436	CRC	0.00120327	0.000471449	0.010702	6	8.56524e-08	8.16022e-07	0.35866	6.0559	1.06446	19.1681	16.8072	36.9725	7.77843	9.21563	10.0582	1	0.419777	0.000788318	-0.000344205	0.00173068	1.1355e-05	0.00134706	0.0034312	NA	NA	0.0163533	NA	NA	0.0204749
K11892	CRC	0.00122191	0.000460505	0.00796838	6	0	7.71105e-07	0.709285	0	1	13.5917	7.84893	31.1681	9.59774	11.3765	26.4171	1	0.370953	0.00219153	-0.000399657	0.000591174	0.000855066	0.00213327	0.0016898	NA	NA	NA	NA	NA	NA
K03194	CRC	0.00122687	0.000495487	0.013283	6	0	9.42985e-07	0.54741	0	1	11.9295	8.51532	46.545	11.2948	10.1863	11.529	1	0.465748	0.0016986	0.00400726	0.000845859	0.00138248	0.00149303	-0.000164226	NA	0.0194502	NA	NA	NA	NA
K01843	CRC	0.00122793	0.000424954	0.0038579	6	0	6.73686e-07	0.83864	0	1	14.9954	16.2619	34.7648	12.4694	10.9975	10.5109	1	0.268079	0.00219051	0.00102278	0.000941705	0.00220069	0.000659067	0.000559893	0.0472926	NA	NA	NA	NA	NA
K03639	CRC	0.00123518	0.000490822	0.0118512	6	2.05266e-08	8.80779e-07	0.445214	1.32329	1.01341	21.4837	15.0193	36.3656	10.9824	8.23439	7.91458	1	0.440659	0.0013686	0.00130563	0.00205903	-0.00153932	0.00143037	0.000600761	NA	NA	0.0105098	NA	NA	NA
K02020	CRC	0.00124139	0.000568804	0.0290755	6	4.88539e-08	1.18268e-06	0.42445	2.37967	1.02438	20.4905	16.8964	34.2899	6.50626	10.401	11.416	1	0.639018	0.000400384	0.00045658	0.000604666	0.00388215	0.00373911	0.00204434	NA	NA	NA	NA	0.0347837	NA
K00426	CRC	0.00124383	0.000530333	0.0190084	6	0	1.04273e-06	0.949501	0	1	17.4312	10.3635	35.9662	14.6985	13.4037	8.13689	1	0.546387	0.0011433	0.00156707	0.00134238	0.00204231	0.000939915	-0.00032988	NA	NA	NA	NA	NA	NA
K12678	CRC	0.00124905	0.000637069	0.049924	6	3.22084e-07	1.51244e-06	0.600084	12.7877	1.14663	14.1873	10.1109	35.9395	16.6117	13.1123	10.0384	1	0.674882	0.00128163	0.00249725	2.37822e-05	0.0020427	0.00295496	0.000790839	NA	NA	NA	NA	NA	NA
K10040	CRC	0.00125858	0.000433721	0.00370993	6	0	6.76497e-07	0.893293	0	1	28.4859	8.09201	32.9733	8.31384	9.33421	12.8008	1	0.265492	0.00140853	0.00120926	0.000855161	0.00280834	0.000558008	0.00149957	NA	NA	NA	NA	NA	NA
K07277	CRC	0.00126552	0.000567926	0.0258587	6	0	1.18697e-06	0.701745	0	1	16.1761	13.8061	34.7049	16.2025	5.61217	13.4982	1	0.616158	0.00298891	-1.54109e-05	0.00147081	0.00149902	0.000243447	0.000127268	0.0355348	NA	NA	NA	NA	NA
K12343	CRC	0.00127687	0.000384921	0.000909164	6	0	5.48345e-07	0.88228	0	1	13.5368	11.1878	35.5917	19.8406	10.1328	9.71027	1	0.129639	0.000752056	0.00136616	0.00084031	0.00183225	0.00222634	0.0013802	NA	NA	NA	0.0362949	NA	NA
K03204	CRC	0.00127892	0.000527065	0.0152455	6	2.00665e-07	1.03717e-06	0.348486	11.9261	1.13541	14.9844	9.62027	26.2128	13.6215	16.201	19.36	1	0.484217	0.0032312	0.00217102	0.00117267	0.000833974	0.00169234	-0.000564451	0.0127679	NA	NA	NA	NA	NA
K03313	CRC	0.00128355	0.000481205	0.00764507	6	0	8.62365e-07	0.698538	0	1	14.4144	15.8897	39.693	7.1223	11.003	11.8776	1	0.370953	0.00169093	0.000265321	0.00152186	-0.000902114	0.00236208	0.0016664	NA	NA	0.0469492	NA	NA	NA
K11894	CRC	0.00130779	0.000463407	0.00477078	6	7.05758e-08	7.72554e-07	0.438231	5.03229	1.05299	8.66568	5.54951	38.9607	9.79539	11.885	25.1437	1	0.289663	0.00352367	0.00151425	0.00132064	0.00175065	0.00206042	-4.96776e-05	0.0242257	NA	NA	NA	NA	NA
K01961	CRC	0.0013092	0.000652921	0.0449477	6	0	1.58251e-06	0.868486	0	1	17.0418	11.5719	38.7973	7.1438	11.0994	14.3457	1	0.674882	0.00148303	0.00198399	0.00123799	0.00123628	0.00291355	-0.000454012	NA	NA	NA	NA	NA	NA
K11905	CRC	0.00131816	0.000453393	0.00364532	6	0	7.41641e-07	0.911966	0	1	15.279	4.75827	25.2681	9.36334	18.9027	26.4285	1	0.265492	0.00104262	0.00122647	0.00117664	0.00291742	0.00153638	0.000906597	NA	NA	NA	NA	NA	NA
K18012	CRC	0.00132297	0.000421372	0.00169133	6	5.61079e-07	6.67383e-07	0.0779199	54.5843	2.20188	16.1212	17.1445	23.0469	18.5349	14.0609	11.0916	1	0.191772	0.00235704	0.00119404	0.000155752	0.00115022	0.00246915	0.00128029	0.00156587	NA	NA	NA	0.00389706	NA
K08218	CRC	0.0013255	0.000593302	0.0254762	6	0	1.31819e-06	0.556049	0	1	13.6032	14.1456	37.5721	13.3834	11.8499	9.44587	1	0.613865	0.00021046	0.00181375	0.00179366	0.000501905	0.0033538	-0.00103962	NA	NA	NA	NA	NA	NA
K00343	CRC	0.001334	0.000560456	0.017303	6	0	1.16481e-06	0.511769	0	1	14.0162	16.1477	35.2927	15.2455	7.44361	11.8543	1	0.518593	0.00153027	0.000464043	0.0016625	0.00286356	0.00219903	-0.00120131	NA	NA	NA	0.0485892	NA	NA
K11906	CRC	0.00134429	0.000463245	0.00370911	6	0	7.78958e-07	0.60593	0	1	14.5262	6.16077	30.1727	9.00626	16.0537	24.0803	1	0.265492	0.00175267	0.000675474	0.00058588	0.00241971	0.00287213	0.000798548	NA	NA	NA	NA	0.0144653	NA
K11105	CRC	0.00134842	0.000471596	0.00424613	6	0	8.32877e-07	0.740258	0	1	13.3661	15.1863	36.262	11.0993	12.5754	11.511	1	0.279443	0.00188613	-9.31939e-05	0.00192313	0.00194012	0.0011538	0.000457579	NA	NA	0.01446	NA	NA	NA
K01644	CRC	0.00135207	0.000509369	0.00794499	6	2.93316e-07	9.64613e-07	0.294881	18.6875	1.22982	17.403	16.9624	31.2603	12.0339	12.9105	9.42992	1	0.370953	0.00126004	0.00101427	0.000497613	0.000897208	0.00413842	0.00172775	NA	NA	NA	NA	0.0020364	NA
K01284	CRC	0.00138031	0.000626497	0.0275797	6	0	1.45347e-06	0.722071	0	1	17.8261	18.1795	31.5331	12.3328	10.8985	9.22997	1	0.620939	0.000533062	0.00250493	0.00045634	0.0031575	0.00213141	0.000696646	NA	NA	NA	NA	NA	NA
K08223	CRC	0.00138359	0.000413327	0.000815618	6	0	6.32328e-07	0.649393	0	1	18.8747	14.1707	35.4131	12.7145	10.3981	8.42895	1	0.119934	0.0025889	0.000485746	0.000816764	0.00135779	0.0021344	0.00168812	0.00708386	NA	NA	NA	NA	NA
K08676	CRC	0.00139579	0.000689241	0.0428555	6	1.22208e-06	1.78691e-06	0.117583	43.9146	1.78299	15.4119	18.4644	24.7571	15.0835	13.2125	13.0706	1	0.674882	-0.00115514	0.00320111	0.000671847	0.00339782	0.00129769	0.0010134	NA	0.00654556	NA	0.0160145	NA	NA
K01178	CRC	0.00140135	0.000420216	0.00085349	6	0	6.48028e-07	0.675731	0	1	19.3387	18.4577	31.3648	14.0156	8.85397	7.96927	1	0.123572	0.00154443	0.00185474	0.000542682	0.00151239	0.00317913	0.00121309	NA	NA	NA	NA	0.0263272	NA
K06908	CRC	0.0014018	0.000685664	0.0409097	6	0	1.74647e-06	0.640759	0	1	17.1392	13.7776	37.1915	9.90207	8.43874	13.5509	1	0.674882	-0.000409166	0.00369389	0.00101922	0.000729539	0.00196079	0.00255505	NA	0.0471865	NA	NA	NA	NA
K07461	CRC	0.00140352	0.000678007	0.0384461	6	8.238e-08	1.6933e-06	0.339834	2.80617	1.02887	18.0121	17.1751	36.4234	8.36349	11.2656	8.76025	1	0.674882	0.00312959	0.00283254	0.00158465	0.000279796	-0.000473703	-0.00221336	0.0478106	NA	NA	NA	NA	NA
K12058	CRC	0.0014092	0.000651536	0.0305503	6	0	1.58588e-06	0.786207	0	1	13.9087	12.8053	36.4786	15.8755	10.6693	10.2625	1	0.65503	0.00288045	0.00147422	0.000427765	0.000727263	0.00257507	0.00266544	NA	NA	NA	NA	NA	NA
K18979	CRC	0.00141259	0.000386549	0.000257828	6	0	5.55345e-07	0.947014	0	1	17.3151	15.1878	36.6491	9.79057	11.0024	10.055	1	0.0674004	0.00157432	0.00131731	0.00182101	0.00104346	0.00109532	0.000495917	NA	NA	0.00455578	NA	NA	NA
K03203	CRC	0.00141945	0.000493584	0.00402993	6	9.74143e-09	9.07733e-07	0.389837	0.640848	1.00645	14.2741	8.92302	32.3958	13.8365	14.4929	16.0777	1	0.272846	0.00316936	0.00244599	0.00138225	0.00084279	0.00192637	-0.000589582	0.015866	NA	NA	NA	NA	NA
K09793	CRC	0.00142364	0.000445602	0.00139899	6	3.29144e-08	7.34096e-07	0.396703	2.63685	1.02708	16.1985	13.1052	33.6889	18.4793	8.9339	9.59424	1	0.167135	0.000746724	0.00315779	0.00113466	0.00251482	0.000551829	-7.74587e-05	NA	0.0103528	NA	0.0153279	NA	NA
K03594	CRC	0.0014312	0.000596366	0.0164007	6	2.023e-07	1.32352e-06	0.467367	9.23923	1.1018	16.867	17.4279	31.7579	11.527	11.5442	10.876	1	0.507721	0.00305099	0.000651588	0.000332434	0.00176108	0.00346462	0.00086886	0.0282663	NA	NA	NA	0.0434923	NA
K02018	CRC	0.00146036	0.000606072	0.0159726	6	4.04637e-07	1.35895e-06	0.266081	18.1995	1.22249	19.3681	17.5546	31.2766	10.6633	10.7577	10.3796	1	0.497116	-4.96348e-05	0.000583005	0.00118377	0.00135122	0.00378122	0.00430195	NA	NA	NA	NA	0.0313882	0.0168479
K07220	CRC	0.00146233	0.000403685	0.00029183	6	0	6.08815e-07	0.91551	0	1	14.3575	15.4877	35.6799	12.9452	11.5673	9.9625	1	0.0722739	0.00139103	0.00181955	0.00157742	0.000422143	0.0021966	0.00109658	NA	NA	0.0200531	NA	NA	NA
K02474	CRC	0.00146623	0.000475833	0.00206033	6	0	8.4146e-07	0.599099	0	1	17.8208	15.9723	31.3109	13.8879	11.9549	9.05328	1	0.211066	0.00182102	0.00259378	0.000648201	0.00229145	0.00193119	-0.000272162	NA	0.0307946	NA	NA	NA	NA
K00177	CRC	0.00147241	0.000654948	0.0245677	6	0	1.59131e-06	0.71865	0	1	19.275	14.7938	31.8818	13.0658	11.9773	9.00637	1	0.606842	0.000717638	0.000486569	0.00104916	0.0028605	0.00381661	0.00107412	NA	NA	NA	NA	0.0461146	NA
K06911	CRC	0.00147999	0.000546742	0.00679103	6	2.65394e-07	1.11415e-06	0.302523	14.5669	1.17051	16.5657	16.3333	31.3087	14.0381	11.6966	10.0576	1	0.347339	0.00337215	0.000339229	0.00212017	0.00155005	0.000557494	-0.000801814	0.0071472	NA	0.0110092	NA	NA	NA
K12061	CRC	0.00149398	0.000664167	0.0244871	6	0	1.64449e-06	0.844322	0	1	13.2308	9.79269	33.4382	17.1241	13.9944	12.4198	1	0.606441	0.00265791	0.00228942	0.000596887	0.000549342	0.0020239	0.00274744	NA	NA	NA	NA	NA	NA
K00174	CRC	0.00149933	0.000641346	0.0193984	6	0	1.53626e-06	0.643484	0	1	14.3757	16.4089	34.0722	11.4165	11.0929	12.6339	1	0.551537	0.0019182	0.00196861	0.000103281	0.00239153	0.00376084	0.00138628	NA	NA	NA	NA	NA	NA
K06905	CRC	0.00150184	0.000609242	0.0136975	6	0	1.37607e-06	0.67822	0	1	18.6375	10.69	38.0439	9.21974	9.42762	13.9813	1	0.471381	0.000911218	0.00211323	0.00152015	0.00342467	0.0029144	-0.000448581	NA	NA	NA	NA	NA	NA
K02002	CRC	0.00150209	0.000745898	0.0440297	6	1.34418e-06	2.07282e-06	0.155241	41.8812	1.72061	20.6175	17.1588	26.6035	11.3328	13.1848	11.1026	1	0.674882	-8.16474e-05	0.00219379	-8.44075e-05	0.00372433	0.0034791	0.00255949	NA	NA	NA	NA	0.0425339	NA
K18013	CRC	0.00150366	0.000602322	0.0125449	6	1.37751e-06	1.37134e-06	0.00992792	65.3564	2.88654	17.206	15.4169	21.769	16.1274	15.8977	13.5829	1	0.45061	0.00287899	0.00147116	1.31087e-05	0.000194022	0.00332886	0.00160595	0.000912021	NA	NA	NA	0.000668509	NA
K07048	CRC	0.00150471	0.000572747	0.00860973	6	2.80512e-07	1.20985e-06	0.337839	13.7873	1.15992	19.2608	13.9873	36.3241	7.20274	10.5704	12.6547	1	0.387685	0.00237582	0.000139642	0.000583756	0.00401909	0.00349992	0.00123344	0.0477569	NA	NA	NA	0.0395163	NA
K11895	CRC	0.00150535	0.000514605	0.00344178	6	0	9.8569e-07	0.770435	0	1	17.0571	8.8887	33.2583	13.7317	13.0805	13.9838	1	0.259125	0.00101291	0.000856808	0.00132096	0.0030023	0.00253781	0.000521053	NA	NA	NA	0.0328517	NA	NA
K01744	CRC	0.00150847	0.000680616	0.0266685	6	0	1.69081e-06	0.597891	0	1	19.444	15.349	38.7897	4.92792	12.102	9.38742	1	0.617012	0.00176905	0.00394509	0.00148454	-0.000801364	0.000672388	-0.000625973	NA	0.0244549	NA	NA	NA	NA
K22302	CRC	0.0015301	0.000499929	0.00220868	6	0	1.04981e-06	0.444384	0	1	8.82899	5.43827	59.0306	6.98273	11.0556	8.66387	1	0.212101	0.00387508	0.00132905	0.00139187	0.0012848	-0.000560137	0.00307342	0.0223075	NA	0.0329937	NA	NA	NA
K18014	CRC	0.00153385	0.00057652	0.00780159	6	1.04611e-06	1.24878e-06	0.105649	54.3592	2.19102	18.18	16.5647	23.0991	16.9726	14.5103	10.6733	1	0.370953	0.00363192	0.000923086	0.000419609	0.0015542	0.00136061	0.00152271	5.86875e-05	NA	NA	NA	NA	NA
K12059	CRC	0.00156265	0.000637776	0.0142797	6	0	1.52342e-06	0.881895	0	1	12.2023	9.34779	37.625	13.3039	14.0569	13.4642	1	0.477788	0.00321947	0.00160421	0.000986855	0.000455359	0.00210393	0.00217027	NA	NA	NA	NA	NA	NA
K00657	CRC	0.00156939	0.000700545	0.0250749	6	1.62058e-07	1.79365e-06	0.37631	5.18615	1.0547	19.4458	16.8039	36.4184	8.33378	6.66791	12.3302	1	0.609346	0.00166258	0.00274927	0.000299867	0.00364689	0.00547031	5.04435e-05	NA	NA	NA	NA	0.04381	NA
K14415	CRC	0.00157771	0.000618551	0.0107521	6	0	1.39732e-06	0.668934	0	1	19.7008	17.8591	33.3987	9.56541	13.1587	6.31731	1	0.419866	0.000576399	0.000640624	0.0023644	0.00264505	0.00274618	-0.000859598	NA	NA	0.0276987	NA	NA	NA
K02230	CRC	0.00158193	0.000545077	0.00370539	6	0	1.09283e-06	0.843263	0	1	14.692	11.3162	27.4344	24.2532	14.5962	7.70803	1	0.265492	0.000206371	0.00256254	0.00210063	0.00125291	0.00223483	0.000716882	NA	NA	0.0441569	NA	NA	NA
K04773	CRC	0.00159367	0.000505352	0.00161279	6	7.13945e-08	9.51144e-07	0.410562	4.26849	1.04459	16.5776	14.9147	41.3557	7.9521	10.5003	8.69951	1	0.185098	0.00176624	0.00292558	0.000852267	0.00439884	0.000849196	0.000840247	NA	0.023661	NA	0.0146054	NA	NA
K06985	CRC	0.00160521	0.000641542	0.0123456	6	6.77302e-07	1.48409e-06	0.307358	28.4217	1.39707	9.04151	9.87758	31.7768	15.2229	6.99934	27.0819	1	0.446862	0.00170816	0.00171333	0.00158823	0.00392764	0.00267596	-3.08705e-05	NA	NA	0.0439575	0.00681862	NA	NA
K01355	CRC	0.00160548	0.000653264	0.0139856	6	1.16739e-06	1.58913e-06	0.24524	48.3329	1.93547	17.0849	9.87125	27.4116	11.3848	15.3995	18.848	1	0.473447	0.00293587	0.00235764	0.000197062	0.00297275	0.00174786	0.00111175	0.0116805	NA	NA	NA	NA	NA
K11910	CRC	0.00162412	0.000539768	0.00262168	6	2.80489e-07	1.07815e-06	0.290794	15.9047	1.18913	18.5659	8.65505	28.7238	10.3425	15.9403	17.7725	1	0.230998	0.00149757	-0.000515873	0.000750531	0.00283664	0.00379565	0.00155712	NA	NA	NA	NA	0.0028442	NA
K03772	CRC	0.00163554	0.000806595	0.04259	6	0	2.40707e-06	0.559622	0	1	13.1901	15.4947	37.2352	15.0411	12.9812	6.05771	1	0.674882	0.00215414	0.00125032	0.00143479	0.00437568	-0.00151492	0.00267313	NA	NA	NA	0.0377286	NA	NA
K03973	CRC	0.00165603	0.000784664	0.0348155	6	1.14632e-06	2.28885e-06	0.297564	31.5935	1.46185	18.1976	18.9082	27.0008	8.73146	14.0734	13.0886	1	0.674882	0.00418932	0.000618729	0.000311297	0.00109292	0.00340057	0.000906373	0.00560088	NA	NA	NA	NA	NA
K03200	CRC	0.00166731	0.00059903	0.00537997	6	0	1.33366e-06	0.603078	0	1	9.07736	9.21687	36.5571	15.3895	14.5056	15.2537	1	0.303179	0.00432113	0.00357942	0.00106868	0.00130587	0.00180726	0.00059893	0.0309412	NA	NA	NA	NA	NA
K11909	CRC	0.00166925	0.000435881	0.000128351	6	1.08612e-07	7.02513e-07	0.423619	8.89933	1.09769	15.201	5.66608	40.4944	9.27049	13.5773	15.7908	1	0.0416523	0.00156433	6.2095e-05	0.000998213	0.00348121	0.00287405	0.00196807	NA	NA	NA	0.0139802	0.0128048	NA
K12060	CRC	0.00167853	0.000667697	0.0119401	6	0	1.66009e-06	0.77912	0	1	14.119	12.612	34.5847	17.2011	12.1908	9.29252	1	0.440659	0.00251083	0.0029735	0.000810308	0.000451648	0.0030808	0.00231914	NA	NA	NA	NA	NA	NA
K00940	CRC	0.00169142	0.000737351	0.0217956	6	0	2.01532e-06	0.852081	0	1	16.3302	17.2761	35.9301	10.2278	9.03303	11.2027	1	0.576176	0.00229965	0.00218952	0.0022342	0.000361644	0.00203098	-0.000763958	NA	NA	NA	NA	NA	NA
K03786	CRC	0.00169582	0.000602578	0.00488884	6	0	1.33178e-06	0.695054	0	1	20.3814	19.3048	30.8895	10.3931	8.34106	10.6901	1	0.292436	0.000789235	0.00188732	0.00153833	0.00334538	0.0038912	0.000216804	NA	NA	NA	NA	NA	NA
K16329	CRC	0.00171111	0.000700558	0.0145859	6	1.86333e-06	1.85266e-06	0.00618887	66.6624	2.99962	17.4475	15.7749	23.0872	15.312	14.2711	14.1074	1	0.480183	0.00336021	0.00213487	0.000144437	0.0016261	0.00392076	-0.000381367	0.000689134	NA	NA	NA	0.00227534	NA
K12072	CRC	0.00171865	0.000615921	0.00526465	6	0	1.41147e-06	0.760817	0	1	14.7428	10.4812	34.1394	17.9533	11.321	11.3624	1	0.302108	0.00160579	0.00152633	0.00166847	0.000111757	0.00317594	0.00328028	NA	NA	NA	NA	NA	NA
K03319	CRC	0.00173124	0.000610677	0.00458322	6	1.63144e-07	1.38607e-06	0.352175	7.00688	1.07535	16.0949	14.0408	34.4971	13.491	13.9815	7.89462	1	0.280523	-0.000851284	0.00156066	0.00216974	0.00400523	0.00212097	0.000807359	NA	NA	0.0240302	0.0145653	NA	NA
K02022	CRC	0.00173565	0.000824266	0.0352309	6	2.30425e-06	2.55904e-06	0.0402551	58.9277	2.43473	16.858	18.6871	23.1664	14.6176	13.6246	13.0463	1	0.674882	0.00185975	0.00418384	-8.87058e-05	0.00307832	-0.000170583	0.00179447	NA	0.00038412	NA	0.046863	NA	NA
K03775	CRC	0.00173998	0.000694775	0.0122667	6	4.25354e-07	1.78204e-06	0.594764	14.3871	1.16805	16.8564	17.0535	32.9864	15.517	8.83806	8.74862	1	0.446862	0.00298011	0.00296039	0.000318045	0.00235503	0.00242511	0.000550006	NA	NA	NA	NA	NA	NA
K12067	CRC	0.00174272	0.000734827	0.0177106	6	0	2.00939e-06	0.92364	0	1	16.8246	12.4813	36.3248	13.3757	12.7236	8.26997	1	0.524175	0.00285119	0.00208996	0.000891297	0.00109193	0.00202135	0.00332728	NA	NA	NA	NA	NA	NA
K11903	CRC	0.00174923	0.000605575	0.00387031	6	0	1.36185e-06	0.95341	0	1	16.6447	9.03043	37.1793	9.98182	11.1322	16.0316	1	0.268079	0.00154654	0.000158749	0.00161037	0.00197066	0.00242649	0.00256946	NA	NA	NA	NA	NA	NA
K06041	CRC	0.00176166	0.000563598	0.0017736	6	1.58898e-07	1.17988e-06	0.461173	7.9335	1.08617	18.472	13.6087	36.77	11.0569	10.393	9.6994	1	0.196369	0.000714945	0.00369028	0.000900567	0.0025805	0.00340619	0.0016179	NA	0.0133251	NA	NA	0.0478024	NA
K02437	CRC	0.0017625	0.000574719	0.00216421	6	1.67928e-07	1.228e-06	0.314977	8.19336	1.08925	18.5118	14.7461	33.3892	11.6792	10.4459	11.2277	1	0.211286	0.000919925	0.00264967	0.00142452	0.00479006	-0.000361615	0.00181854	NA	NA	NA	0.00405996	NA	NA
K00567	CRC	0.00176751	0.000812954	0.0296912	6	2.62995e-07	2.45793e-06	0.445534	6.49594	1.06947	17.108	17.9987	28.737	13.2405	8.7603	14.1555	1	0.646064	-0.000623783	0.00181039	0.00197906	0.0020891	0.00643417	0.000984788	NA	NA	NA	NA	0.0187846	NA
K12065	CRC	0.00177988	0.000682986	0.00915979	6	0	1.71946e-06	0.742797	0	1	16.5088	13.4132	38.7196	14.7933	11.3679	5.1971	1	0.400149	0.00337666	0.00170866	0.000637321	0.00147632	0.00322352	0.00311017	0.0459182	NA	NA	NA	NA	NA
K06907	CRC	0.00179248	0.000621293	0.00391308	6	0	1.43563e-06	0.732428	0	1	17.7332	12.8594	37.9265	9.00709	9.7673	12.7065	1	0.268079	0.000834917	0.00306333	0.0014277	0.00314193	0.003579	0.000601689	NA	NA	NA	NA	NA	NA
K06076	CRC	0.0018087	0.000496197	0.000267261	6	0	9.20773e-07	0.865362	0	1	14.8513	13.1678	39.312	13.9897	9.9461	8.73314	1	0.0679782	0.00316257	0.00112671	0.00148873	0.00230332	0.0010869	0.00200471	0.0149023	NA	NA	NA	NA	NA
K01733	CRC	0.00181055	0.000714912	0.0113236	6	0	1.94678e-06	0.99941	0	1	18.0113	4.69018	51.2928	8.2199	10.6149	7.17094	1	0.43	0.00193865	0.00269671	0.00175149	0.00224527	0.001334	0.00153876	NA	NA	NA	NA	NA	NA
K03437	CRC	0.00183016	0.000715028	0.0104803	6	2.18817e-08	1.89787e-06	0.484809	0.651145	1.00655	13.0692	18.4439	40.3194	10.5897	9.93818	7.63966	1	0.416037	0.00250617	0.00300469	0.00126733	0.00365681	0.002435	-0.00251026	NA	NA	NA	NA	NA	NA
K14058	CRC	0.00184965	0.000694083	0.00770139	6	2.29761e-07	1.7931e-06	0.397657	7.64234	1.08275	17.2261	14.6738	34.6651	11.5357	12.4546	9.44469	1	0.370953	0.000982374	0.00481341	0.000930332	0.00358638	0.000511387	0.00184456	NA	0.00653935	NA	NA	NA	NA
K13652	CRC	0.00185795	0.000873835	0.0334867	6	2.89747e-06	2.88521e-06	0.00862218	65.4187	2.89174	16.4891	17.3497	21.7584	16.4281	14.2425	13.7323	1	0.674882	0.00405252	0.00431268	-0.000193932	0.00185927	0.00181158	-0.000580933	0.00237878	0.000564716	NA	NA	NA	NA
K01579	CRC	0.00187672	0.000936892	0.0451635	6	1.98376e-06	3.28895e-06	0.183604	38.6456	1.62987	18.2459	16.1406	27.2021	12.8169	12.2987	13.2957	1	0.674882	0.000404049	0.00541035	0.000218448	0.00362452	0.00267601	0.000576408	NA	0.00410468	NA	NA	NA	NA
K07486	CRC	0.0018904	0.000804433	0.0187747	6	0	2.44129e-06	0.657099	0	1	15.4121	10.8959	42.7232	10.2151	11.7099	9.04386	1	0.541989	0.00134331	-0.000301707	0.00263109	0.00450976	0.00167037	-0.000708985	NA	NA	0.0330946	NA	NA	NA
K03201	CRC	0.00189494	0.000920066	0.0394395	6	3.26318e-06	3.18872e-06	0.0207432	67.399	3.06739	12.7396	12.723	21.3278	16.8303	16.8492	19.53	1	0.674882	0.00610504	0.00402844	0.00149771	0.00029781	0.00209518	-0.000603841	0.00107191	0.0300945	NA	NA	NA	NA
K07733	CRC	0.00190978	0.000973451	0.0497784	6	0	3.52983e-06	0.960159	0	1	16.2942	15.7577	33.7653	13.3112	10.4236	10.448	1	0.674882	0.000690168	0.0031673	0.00201809	0.00146612	0.00349226	0.000551627	NA	NA	NA	NA	NA	NA
K11901	CRC	0.00194124	0.000509818	0.000140262	6	0	9.37494e-07	0.998106	0	1	19.8623	6.32042	33.6572	8.47665	9.97495	21.7085	1	0.0440003	0.00214615	0.00165795	0.0017388	0.00226989	0.00151421	0.00221797	NA	NA	0.0484933	NA	NA	0.0452708
K10906	CRC	0.00194988	0.000942907	0.0386456	6	2.58108e-06	3.32982e-06	0.309232	51.1449	2.04687	14.5897	14.4795	26.496	19.6299	12.9635	11.8414	1	0.674882	0.00260194	0.00161059	-7.08122e-05	0.00317805	0.0024986	0.0034461	NA	NA	NA	0.0247784	NA	NA
K12066	CRC	0.00195662	0.000772663	0.0113314	6	6.84184e-07	2.23269e-06	0.466437	18.8518	1.23231	14.4696	10.5226	33.5205	14.6257	12.5831	14.2784	1	0.43	0.00251172	0.00226821	0.000522821	0.000731339	0.00427249	0.0037447	NA	NA	NA	NA	0.0361874	0.0478868
K02909	CRC	0.00196386	0.000890292	0.0273935	6	0	2.90055e-06	0.696078	0	1	17.6578	18.8375	36.9037	7.42948	11.137	8.03463	1	0.620939	0.00455808	0.00138396	0.000666379	0.00114899	0.00399561	0.00151884	0.0326571	NA	NA	NA	NA	NA
K04047	CRC	0.00198289	0.000785442	0.0115846	6	0	2.22802e-06	0.986041	0	1	23.2765	13.2399	41.9056	8.45258	7.94731	5.17806	1	0.436091	0.00203414	0.00229221	0.00200349	0.00330684	0.000815764	0.000425003	NA	NA	NA	NA	NA	NA
K01745	CRC	0.00200307	0.000712102	0.00490967	6	6.94402e-07	1.88635e-06	0.285438	22.8706	1.29652	18.3726	17.4729	28.8943	9.41958	12.94	12.9007	1	0.292436	0.000501336	0.00428307	0.000943843	0.00430726	0.00285806	0.000886098	NA	0.0044732	NA	0.0492388	NA	NA
K12057	CRC	0.00200509	0.000666539	0.00262796	6	0	1.66736e-06	0.554694	0	1	15.5806	11.6136	41.0068	12.1352	8.31264	11.3512	1	0.230998	0.00226612	0.00211126	0.00124492	0.000266657	0.00479648	0.00409861	NA	NA	NA	NA	0.0403003	0.040814
K02843	CRC	0.00203287	0.000602875	0.000746337	6	0	1.35599e-06	0.565824	0	1	13.4501	14.5377	34.7746	16.0982	10.9718	10.1675	1	0.115498	0.00061518	0.00414488	0.00193582	0.00307111	0.00116232	0.000515991	NA	0.00958078	NA	0.0434204	NA	NA
K01676	CRC	0.00203655	0.000627123	0.00116443	6	0	1.44445e-06	0.541357	0	1	14.4837	15.3892	37.7267	17.6612	6.55149	8.18774	1	0.152201	0.00344073	-0.000187685	0.00264872	0.00274088	0.000681436	0.000477532	0.0380738	NA	0.00980572	NA	NA	NA
K01186	CRC	0.00204257	0.000631003	0.00120786	6	0	1.48507e-06	0.617287	0	1	14.8673	16.5952	34.9908	11.0375	11.7064	10.8028	1	0.155714	0.00330949	0.000228474	0.00234892	0.000907735	0.00386163	0.00128175	0.0444902	NA	0.0281995	NA	0.0385272	NA
K03830	CRC	0.00206017	0.000626257	0.00100311	6	0	1.4534e-06	0.851411	0	1	18.1742	14.7846	36.801	8.44775	10.4307	11.3618	1	0.138827	0.000779105	0.0024724	0.00226691	0.00423399	0.00180253	0.00152352	NA	NA	0.0286352	NA	NA	NA
K07085	CRC	0.00206999	0.000892183	0.0203332	6	2.21391e-06	3.00349e-06	0.0942691	47.2193	1.89463	16.3881	17.5149	23.1388	14.6656	13.5731	14.7194	1	0.560119	0.000516166	0.00538573	0.0011596	0.0043189	9.50634e-05	0.000866074	NA	0.00054378	NA	0.0176958	NA	NA
K06887	CRC	0.00207043	0.000565887	0.000253458	6	0	1.23167e-06	0.830058	0	1	14.4271	7.81776	49.1745	6.34626	11.0325	11.2019	1	0.0674004	0.00330206	0.00269377	0.00153461	0.00388278	0.00223343	0.00121408	0.0278038	NA	NA	NA	NA	NA
K02483	CRC	0.00207122	0.000727361	0.00440524	6	4.70307e-07	1.95755e-06	0.39416	14.3911	1.1681	19.1297	14.9831	35.6486	9.53066	10.495	10.2128	1	0.280523	0.0018973	0.00324538	0.00148054	0.00614153	0.000982171	5.69554e-05	NA	NA	NA	0.00752044	NA	NA
K01960	CRC	0.00207791	0.000674436	0.00206333	6	0	1.68311e-06	0.536078	0	1	16.7557	13.0585	36.6977	16.0371	9.79523	7.65568	1	0.211066	0.00289742	0.00495794	0.00126768	0.00228599	0.00117454	-2.44552e-05	NA	0.00867595	NA	NA	NA	NA
K12068	CRC	0.00209497	0.00089733	0.0195607	6	0	2.99789e-06	0.900629	0	1	16.0621	11.1407	39.9858	14.4127	11.4158	6.98291	1	0.554474	0.00306406	0.0031964	0.00158451	0.000997272	0.00103638	0.00502788	NA	NA	NA	NA	NA	NA
K00342	CRC	0.00209592	0.000568406	0.000226596	6	0	1.2084e-06	0.655921	0	1	13.7052	13.6983	36.5685	14.6627	9.66207	11.7032	1	0.064621	0.00398566	0.00336408	0.00184102	0.00108474	0.000998637	0.00136781	0.0101419	0.0299005	NA	NA	NA	NA
K02517	CRC	0.00211703	0.000590879	0.000339857	6	0	1.28824e-06	0.609917	0	1	15.1148	12.7249	34.6349	19.4777	9.60708	8.44065	1	0.0780096	0.00190057	0.000935313	0.0013227	0.00372824	0.00186185	0.00411803	NA	NA	NA	0.00633809	NA	0.0455022
K07504	CRC	0.00211802	0.000544848	0.000101338	6	0	1.07644e-06	0.647964	0	1	19.1521	24.8686	28.2872	10.1189	11.2187	6.35445	0.953692	0.0358667	0.00336176	0.00253693	0.000782662	0.00132574	0.00292841	0.00250536	0.00752924	0.0214635	NA	NA	NA	NA
K08301	CRC	0.00212339	0.000732037	0.00372383	6	2.01138e-07	1.99582e-06	0.402136	5.90349	1.06274	17.2457	13.598	37.6138	12.0199	9.19559	10.3269	1	0.265492	0.00243278	0.00481669	0.00119588	0.00341733	-0.00117618	0.00287056	NA	0.013743	NA	NA	NA	NA
K00767	CRC	0.00213042	0.000964842	0.027241	6	1.41836e-06	3.46279e-06	0.352872	25.5723	1.34359	17.5868	18.1403	28.7468	14.3796	9.66109	11.4854	1	0.620739	0.000788684	0.00408352	0.000307823	0.00522117	0.00322961	0.000867708	NA	0.0355895	NA	0.0221195	NA	NA
K12062	CRC	0.00213298	0.00105572	0.0433416	6	2.20061e-06	4.17142e-06	0.295965	33.5211	1.50424	15.2932	12.6861	28.4591	17.8046	14.3178	11.4392	1	0.674882	0.0042457	0.0036908	-7.12079e-05	0.00017451	0.00290866	0.00514198	NA	NA	NA	NA	NA	NA
K19353	CRC	0.00213506	0.000991896	0.031358	6	2.48195e-06	3.70168e-06	0.183115	42.9703	1.75347	16.3791	14.7986	24.7073	12.7418	13.5547	17.8185	1	0.660202	0.00410193	0.00279003	-0.000398795	0.00540129	0.00179998	0.00121582	0.0300749	NA	NA	0.0201047	NA	NA
K07315	CRC	0.00213562	0.000619844	0.00057019	6	5.28981e-07	1.34407e-06	0.268282	23.4106	1.30566	24.0356	21.4088	33.9503	6.88707	11.0472	2.67101	1	0.101246	0.000648863	0.00313532	0.0013439	0.00340264	0.0045376	0.00436351	NA	0.00594899	NA	NA	0.00941069	NA
K01205	CRC	0.00213817	0.000879243	0.0150229	6	1.97484e-06	2.91206e-06	0.173572	43.5202	1.77054	16.3391	16.0482	25.1777	14.9332	13.7816	13.7203	1	0.484217	0.00250488	0.00536155	0.000221282	0.00256215	0.00259279	0.000530675	NA	0.00176007	NA	NA	NA	NA
K01069	CRC	0.00214922	0.000616731	0.000492387	6	1.16097e-07	1.42145e-06	0.337217	4.75087	1.04988	15.7685	11.3563	39.0638	8.28857	13.2884	12.2345	1	0.0908599	0.0035421	0.0011556	0.00217357	0.00408792	-0.000882973	0.00317855	0.0204065	NA	0.0193742	NA	NA	NA
K06904	CRC	0.00216299	0.000870768	0.0129913	6	1.48282e-06	2.80151e-06	0.290996	33.5459	1.5048	20.2885	18.1664	28.4423	8.29939	13.4596	11.3438	1	0.463109	0.00473271	0.00103036	0.000903617	0.000153879	0.00406969	0.0017461	0.0018733	NA	NA	NA	0.0481855	NA
K09955	CRC	0.00218696	0.00096442	0.0233509	6	0	3.32117e-06	0.691919	0	1	20.1839	21.1114	34.9012	11.2056	8.97816	3.61982	1	0.595552	-0.000212787	0.00288563	0.00252782	0.00503026	6.49192e-05	0.00466815	NA	NA	NA	NA	NA	NA
K03559	CRC	0.00219262	0.00106549	0.0396045	6	2.83991e-06	4.23894e-06	0.117984	43.4188	1.76737	17.1048	17.7426	27.5224	13.7295	14.1261	9.7746	1	0.674882	0.000758826	0.00507465	0.00105886	0.00639495	0.000817871	-0.00125325	NA	0.00788294	NA	0.00710687	NA	NA
K11911	CRC	0.0021991	0.000598865	0.000240554	6	2.84973e-07	1.32031e-06	0.298155	12.7998	1.14679	15.3018	9.98978	35.7387	8.03407	10.9925	19.9432	1	0.0665838	0.00400714	-0.000347055	0.00158577	0.00407171	0.00382741	0.00153447	0.00573928	NA	NA	0.0489438	0.0285693	NA
K07334	CRC	0.00222527	0.000986537	0.0240934	6	0	3.4736e-06	0.543872	0	1	23.483	19.3443	33.7142	4.76148	10.973	7.72398	1	0.601441	0.00500703	0.000509043	0.0018104	0.00590711	-0.000457825	0.001419	0.0147716	NA	NA	NA	NA	NA
K07451	CRC	0.00223301	0.000907631	0.0138836	6	7.63248e-07	3.04312e-06	0.289178	15.0996	1.17785	18.5165	14.6518	34.2075	7.165	12.0931	13.3661	1	0.473	0.0034844	0.00210445	0.00195292	0.0078437	0.00221723	-0.0016362	NA	NA	NA	0.018403	NA	NA
K01160	CRC	0.00223949	0.00109565	0.0409556	6	2.38007e-06	4.45212e-06	0.170699	34.0345	1.51594	17.5059	12.6226	31.0993	7.97972	15.8808	14.9116	1	0.674882	0.00353971	0.00364907	0.000240382	0.00771014	-0.000818836	0.00401873	NA	NA	NA	0.0324833	NA	NA
K01101	CRC	0.0022396	0.000754027	0.00297613	6	0	2.08697e-06	0.996056	0	1	15.7969	17.7405	34.8608	15.9367	8.62658	7.0385	1	0.238178	0.00278238	0.00194583	0.00175883	0.00247422	0.00292717	0.00276917	NA	NA	NA	NA	NA	NA
K18919	CRC	0.00224545	0.00100809	0.025918	6	1.49664e-06	3.72469e-06	0.233492	24.8329	1.33037	12.8295	9.79207	31.8071	8.93516	12.5035	24.1326	1	0.616158	0.00725201	-0.00235418	0.00134025	0.00246304	0.00295966	0.00219263	0.00467435	NA	NA	NA	NA	NA
K14060	CRC	0.00226829	0.000874378	0.0094818	6	0	2.85419e-06	0.687515	0	1	16.7144	12.3579	35.4737	11.6218	13.4869	10.3453	1	0.400149	0.00361106	0.00189537	0.000575859	0.00434947	0.00413197	0.00157998	NA	NA	NA	NA	NA	NA
K00648	CRC	0.00227691	0.0011614	0.0499392	6	3.37024e-06	5.02694e-06	0.118003	43.573	1.7722	19.444	16.4678	27.7035	12.9417	9.84762	13.5954	1	0.674882	0.00279933	0.0062876	0.000493571	0.0032332	0.00432153	-0.00208567	NA	0.0047342	NA	NA	NA	NA
K00946	CRC	0.00227725	0.000521756	1.2736e-05	6	2.26898e-07	1.00883e-06	0.450081	13.5862	1.15722	19.2379	15.3646	32.8907	9.30419	11.3797	11.823	0.119858	0.0100553	0.00282303	0.00382233	0.00134872	0.00312702	0.00282849	0.000765081	0.0103149	0.00246477	NA	NA	NA	NA
K21498	CRC	0.00238045	0.00118176	0.043976	6	1.29579e-06	5.21898e-06	0.321367	15.2551	1.18001	14.7113	15.4312	30.9399	14.2701	14.6684	9.97905	1	0.674882	0.00538006	0.00531898	0.000905426	0.00416612	-0.00223428	0.00221741	NA	NA	NA	NA	NA	NA
K12687	CRC	0.00240644	0.00122452	0.0493905	6	4.56729e-06	5.60292e-06	0.0668455	53.8709	2.16783	16.2979	9.07792	26.1332	16.6929	15.7385	16.0595	1	0.674882	0.00347547	0.00723863	-0.000788936	0.00457727	0.00175394	0.00217282	NA	0.0378024	NA	0.0315754	NA	NA
K01580	CRC	0.00243555	0.00102697	0.017712	6	2.50819e-06	3.96197e-06	0.312875	40.4381	1.67893	19.1186	15.227	24.4297	13.2614	15.9585	12.0049	1	0.524175	0.00407776	0.00501163	-8.69216e-05	0.00180941	0.0021441	0.00276498	0.0197029	0.0182543	NA	NA	NA	NA
K06714	CRC	0.00251247	0.000748663	0.000790938	6	2.16786e-06	2.11763e-06	0.0153139	66.8717	3.01857	18.2845	16.7995	21.5572	14.6801	14.5696	14.1091	1	0.118151	0.00430905	0.00357681	0.000487473	0.00303029	0.00243871	0.00154833	9.41364e-06	0.00115167	NA	0.0201428	NA	NA
K08307	CRC	0.00257885	0.000811814	0.00148984	6	0	2.4404e-06	0.600614	0	1	15.9815	17.9603	36.408	9.84072	9.58509	10.2244	1	0.175261	0.00393504	0.00268093	0.00100517	0.00587159	0.00177719	0.00346581	NA	NA	NA	0.0252816	NA	NA
K21511	CRC	0.00276595	0.00115655	0.0167767	6	4.75227e-06	5.04754e-06	0.119191	61.6855	2.60998	16.3589	13.2087	23.1748	14.6368	15.8017	16.8192	1	0.509286	0.00369214	0.00482509	4.58743e-06	0.00399972	0.00144718	0.00421815	0.0473896	0.038958	NA	NA	NA	0.02029
K02342	CRC	0.00280605	0.00109675	0.0105121	6	3.06506e-07	4.39106e-06	0.55436	4.08489	1.04259	21.3957	19.1103	30.5319	7.21618	12.2972	9.44862	1	0.416037	0.00575402	0.00399733	0.000846161	0.00499419	0.00040515	0.00150784	0.013386	NA	NA	NA	NA	NA
K01991	CRC	0.00293398	0.00103307	0.00451043	6	3.46032e-06	4.02847e-06	0.1697	55.4784	2.2461	17.5876	16.9449	22.6103	14.7198	13.9878	14.1494	1	0.280523	0.00308082	0.00440738	0.000207489	0.00523003	0.00344491	0.00245008	NA	0.00971964	NA	0.00837279	NA	NA
K07075	CRC	0.00303141	0.00135714	0.0255043	6	4.31856e-06	6.91248e-06	0.140724	39.9146	1.6643	17.7212	18.7061	24.7461	12.9496	12.8783	12.9988	1	0.613865	0.00439884	0.00598917	0.000136438	0.00729098	0.00252016	-0.00131495	NA	0.0117717	NA	0.0224246	NA	NA
K02014	CRC	0.00306041	0.00149892	0.0411768	6	5.77552e-06	8.40491e-06	0.116178	44.5305	1.80279	20.1435	15.9055	26.141	12.5175	13.5962	11.6964	1	0.674882	0.000602262	0.00173318	0.000710878	0.0113177	0.00481566	0.0034725	NA	NA	NA	0.00157401	NA	NA
K01206	CRC	0.00306614	0.00128205	0.016775	6	3.76352e-06	6.16733e-06	0.145185	39.0384	1.64038	17.2378	15.4694	26.5053	14.2876	15.2773	11.2226	1	0.509286	0.00356932	0.00946607	0.00183868	0.000963261	0.00250927	-0.000194183	NA	0.000401073	NA	NA	NA	NA
K01173	CRC	0.00310431	0.000887481	0.00046895	6	1.5364e-06	2.94381e-06	0.213056	33.1099	1.49499	18.8428	14.9801	27.8755	12.4878	14.8786	10.9352	1	0.0885062	0.00199183	0.00465935	0.00122561	0.0070908	0.00268589	0.00369695	NA	0.0168213	NA	0.00156082	NA	NA
K11904	CRC	0.00314279	0.00104665	0.00267582	6	0	4.09695e-06	0.542625	0	1	14.7265	13.9606	36.2207	9.5959	12.8471	12.6492	1	0.230998	0.00401348	0.000889138	0.00189418	0.00843454	0.00472168	0.00257373	NA	NA	NA	0.0140735	NA	NA
K00590	CRC	0.00334413	0.00141562	0.0181613	6	5.12327e-06	7.4522e-06	0.0966908	44.6658	1.8072	19.4296	19.8374	26.1268	10.4896	11.376	12.7406	1	0.529152	0.00369651	0.00576244	0.000390302	0.00148206	0.0102875	0.000432164	NA	0.0106811	NA	NA	0.00435303	NA
K14744	CRC	0.00341805	0.00110345	0.00195085	6	1.24019e-06	4.56301e-06	0.459529	16.2854	1.19454	13.8105	10.226	40.0891	11.917	15.0698	8.88763	1	0.20863	0.00472018	0.00515705	0.00176155	0.00728758	0.00120387	0.00543157	NA	NA	NA	0.0166627	NA	NA
K07154	CRC	0.00341909	0.00164329	0.0374669	6	4.64106e-06	1.0077e-05	0.249175	28.9978	1.40841	17.5288	17.1545	29.4566	11.3019	12.0769	12.4813	1	0.674882	0.00411169	0.0104551	0.00139161	0.00309115	0.00225265	-0.00101349	NA	0.00201708	NA	NA	NA	NA
K05595	CRC	0.00505001	0.00198348	0.0108955	6	1.61069e-05	1.48519e-05	0.00624163	71.4682	3.50486	17.7506	18.41	21.1627	13.9182	13.2431	15.5155	1	0.420236	0.0049573	0.0110175	0.00300035	0.0109422	-0.00194892	0.00155929	0.0453339	3.51173e-06	NA	0.00219862	NA	NA
K01185	CRC	0.00571151	0.00283024	0.0435882	6	2.68961e-05	2.99875e-05	0.0366981	59.3056	2.45734	19.2766	18.8583	23.3241	10.8299	15.6552	12.0559	1	0.674882	0.00256123	0.00793541	-0.000898081	0.0221867	0.00734589	0.00313511	NA	0.0460271	NA	0.00162429	NA	NA
K03561	CRC	0.00581295	0.00172434	0.000748633	6	1.13804e-05	1.11744e-05	0.00446745	67.2359	3.05212	18.5024	18.3913	21.7225	10.4423	15.3403	15.6011	1	0.115498	0.00777371	0.00968648	0.000800985	0.0116743	0.00289253	0.00484817	0.000417376	1.73474e-05	NA	0.00566339	NA	NA
K07713	CRC	0.00626079	0.00271609	0.0211626	6	2.661e-05	2.77952e-05	0.0224712	62.4807	2.66529	19.398	17.2675	21.5123	16.0432	13.1262	12.6528	1	0.569031	0.00324738	0.00705918	-0.00225704	0.0131809	0.0121124	0.00942802	NA	NA	NA	0.00341363	0.0279738	NA
Footnote: CRC, Colorectal cancer; KO, the Kyoto Encyclopedia of Genes and Genomes orthology.

## Sheet: Supplementary Table 6 
Supplementary Table 6. Differential plasmid CAZy genes across 6 discovery cohorts
CAZy_feature	exposure	meta_coef	stderr	pval	k	tau2	stderr.tau2	pval.tau2	I2	H2	weight_1	weight_2	weight_3	weight_4	weight_5	weight_6	pval.bonf	qval.fdr	coef_CHN1	coef_CHN2	coef_JPN	coef_AUS	coef_FRA	coef_USA	pval_CHN1	pval_CHN2	pval_JPN	pval_AUS	pval_FRA	pval_USA
GH22	CRC	-0.0200429	0.00392132	7.51513e-07	1	NA	NA	NA	NA	NA	100	NA	NA	NA	NA	NA	0.000306617	0.000306617	-0.0200429	NA	NA	NA	NA	NA	7.51513e-07	NA	NA	NA	NA	NA
GH94	CRC	-0.0125419	0.0033305	0.000166034	6	9.89199e-06	4.12717e-05	0.284347	14.5835	1.17073	18.7105	14.0135	32.5395	10.0842	12.3515	12.3009	0.067742	0.0135484	-0.0141251	-0.0281349	-0.0111609	-0.00269858	-0.00146722	-0.0152127	0.0458032	0.000903985	0.0237692	NA	NA	NA
CE4	CRC	-0.0121487	0.00340169	0.000355115	6	0	4.28103e-05	0.572642	0	1	18.7137	13.79	37.2678	7.5902	10.7921	11.8463	0.144887	0.0206981	-0.000456557	-0.0199692	-0.0158136	-0.0117592	-0.00613755	-0.0157113	NA	0.0306858	0.00475655	NA	NA	NA
GH112	CRC	-0.0109732	0.00300976	0.000266478	6	0	3.31549e-05	0.98764	0	1	17.7922	17.3502	38.0777	5.43776	11.3815	9.96071	0.108723	0.0181205	-0.00668401	-0.0106721	-0.0111998	-0.0142851	-0.0144263	-0.0125394	NA	NA	0.0221454	NA	NA	NA
GH42	CRC	-0.010537	0.00365368	0.00392745	6	4.12441e-05	5.03018e-05	0.0657758	52.8345	2.12019	20.0668	16.1206	21.7218	12.3639	15.0719	14.6551	1	0.133533	-0.00896404	-0.00653871	5.8533e-05	-0.0139866	-0.024094	-0.0159405	NA	NA	NA	NA	0.000663652	0.0260892
GH31	CRC	-0.0103854	0.00312939	0.00090452	6	0	3.63616e-05	0.928295	0	1	17.3175	14.0699	36.9931	7.96062	12.7583	10.9007	0.369044	0.0410049	-0.0144362	-0.0121446	-0.00879383	-0.0162202	-0.00331857	-0.0110902	NA	NA	NA	NA	NA	NA
GT35	CRC	-0.00927573	0.00415305	0.0255178	6	0	6.40795e-05	0.503746	0	1	16.4249	17.6632	32.3093	9.49301	12.7011	11.4085	1	0.384548	-0.0145239	-0.0174035	-0.0146498	0.000548168	0.00347551	0.00371291	NA	NA	0.0455861	NA	NA	NA
GT5	CRC	-0.00914075	0.00436417	0.0362155	6	3.72992e-05	7.10459e-05	0.179157	33.3892	1.50126	19.372	14.8932	29.435	11.4909	12.2728	12.5362	1	0.399349	-0.0157161	-0.0270233	-0.00456899	-0.00499831	0.00799834	-0.00904568	0.0455805	0.0050937	NA	NA	NA	NA
GH13	CRC	-0.00888251	0.00370711	0.0165718	6	3.71139e-06	5.09121e-05	0.44152	4.31291	1.04507	16.0099	17.0903	33.7768	11.5977	7.85338	13.6719	1	0.338065	-0.0188549	-0.0184159	-0.00497315	-0.0100919	0.00816063	-0.00370988	0.0387606	0.0370122	NA	NA	NA	NA
GH32	CRC	-0.00861489	0.00392757	0.0282756	6	6.86685e-06	5.72648e-05	0.327209	7.21365	1.07774	17.6329	17.3591	31.3197	9.59638	10.8746	13.2173	1	0.384548	-0.0167294	-0.0029444	-0.0103885	-0.016284	-0.0168694	0.0113252	NA	NA	NA	NA	NA	NA
GH13_19	CRC	-0.00853657	0.00355961	0.0164769	6	3.20381e-05	4.7383e-05	0.145745	44.6812	1.8077	17.1855	11.8722	31.0779	13.4697	14.1977	12.197	1	0.338065	-0.00284357	-0.0273989	-0.00758783	-0.00165874	-0.00124087	-0.0167032	NA	0.00181721	0.0105779	NA	NA	NA
GH36	CRC	-0.00682447	0.00331698	0.0396445	6	0	4.06954e-05	0.474334	0	1	13.7766	19.0665	32.6402	9.04661	15.6298	9.84031	1	0.41014	-0.000232192	-0.0104597	-0.00786942	0.00375846	-0.0184465	0.00318649	NA	NA	NA	NA	0.0299618	NA
PL11_1	CRC	-0.00680416	0.0020142	0.000729901	6	0	1.49455e-05	0.496337	0	1	19.362	14.4165	38.0336	6.91151	10.6445	10.6319	0.2978	0.037225	-0.00331117	-0.0145596	-0.00665371	-0.00521076	-0.0109055	-0.000116948	NA	0.00673407	0.0422395	NA	NA	NA
GT28	CRC	-0.00651738	0.00307619	0.0341197	6	3.9355e-06	3.51114e-05	0.322495	6.4797	1.06929	17.1403	15.6251	39.2112	9.21295	10.1127	8.69777	1	0.399349	-0.00684834	-0.00226565	-0.00409922	0.00453191	-0.0223752	-0.0176709	NA	NA	NA	NA	0.0198371	NA
GH16	CRC	-0.00582849	0.00281786	0.0386017	6	0	2.936e-05	0.580795	0	1	18.9425	14.4087	37.3005	9.00185	11.5382	8.80829	1	0.41014	-0.0122506	-0.00850035	-0.0036258	-0.00749409	0.0062191	-0.0110539	NA	NA	NA	NA	NA	NA
GT29	CRC	-0.00534316	0.0013354	8.9012e-05	1	NA	NA	NA	NA	NA	100	NA	NA	NA	NA	NA	0.0363169	0.00907922	-0.00534316	NA	NA	NA	NA	NA	8.9012e-05	NA	NA	NA	NA	NA
PL9	CRC	-0.0049098	0.00114634	1.84373e-05	6	2.38008e-07	4.84126e-06	0.488248	2.8423	1.02925	13.625	20.7146	35.8825	8.24178	10.6677	10.8684	0.00752242	0.00250747	-0.00324654	-0.00378016	-0.00459176	-0.00285955	-0.0115297	-0.00525506	NA	NA	0.0134691	NA	0.00122647	NA
CBM2	CRC	-0.00457693	0.00189093	0.0155008	6	7.06638e-06	1.32164e-05	0.192694	34.1724	1.51912	19.6462	16.4539	32.4579	10.2568	11.6542	9.53101	1	0.338065	-0.00504408	-0.0111292	-0.00465243	0.00464524	0.000335532	-0.00797666	NA	0.00416441	0.0196931	NA	NA	NA
GH5_2	CRC	-0.00412007	0.00168464	0.0144582	6	2.32762e-06	1.05215e-05	0.38543	13.1555	1.15148	19.1976	13.2436	37.1584	10.6566	9.72551	10.0184	1	0.338065	-0.003501	0.00121851	-0.00370976	-0.00840363	-0.0125052	-0.00118895	NA	NA	NA	NA	0.0174357	NA
CBM22	CRC	-0.00351824	0.00136476	0.00994007	6	2.67659e-07	6.73138e-06	0.553355	2.20625	1.02256	18.4717	20.8536	37.7816	7.695	7.31955	7.8785	1	0.289682	-0.00129348	-0.00759865	-0.00188222	-0.00106868	-0.00770867	-0.00427883	NA	0.0107112	NA	NA	NA	NA
GH113	CRC	-0.00330999	0.00154623	0.0322996	6	9.42711e-07	8.74509e-06	0.377469	6.3504	1.06781	25.0854	13.9895	29.6176	8.69544	13.7836	8.82852	1	0.399349	-0.0044813	0.00331863	-0.00199173	-0.00328106	-0.00680482	-0.00948001	NA	NA	NA	NA	NA	NA
CBM37	CRC	-0.00212708	0.000793196	0.00732575	6	0	2.30154e-06	0.752194	0	1	19.5054	15.9755	40.8744	8.82673	8.82129	5.99668	1	0.229916	-0.00147642	-0.00175758	-0.00182482	-0.000798987	-0.00418437	-0.00621668	NA	NA	NA	NA	NA	NA
GH43_29	CRC	-0.00212351	0.00106819	0.0468167	6	0	4.18335e-06	0.952728	0	1	14.9576	20.2055	38.8916	10.3938	8.37229	7.17933	1	0.45479	-0.00326291	-0.000599419	-0.00307909	-0.000860704	-0.00179651	-0.00107201	NA	NA	NA	NA	NA	NA
CBM79	CRC	-0.00195581	0.000928835	0.0352336	6	2.11676e-06	3.21181e-06	0.137441	43.1834	1.76005	17.473	16.2151	30.4061	13.7629	12.9094	9.23363	1	0.399349	-0.000266848	-0.00428007	-0.0016905	0.00172785	-0.00510192	-0.00303601	NA	0.0179258	0.0470707	NA	0.018635	NA
GH30_1	CRC	-0.00183465	0.000894259	0.0402098	6	1.30102e-07	2.93813e-06	0.39626	2.60569	1.02675	25.1256	12.3872	29.5913	9.06626	12.5153	11.3145	1	0.41014	-0.00190952	-0.00627525	-0.000878034	-0.00318979	0.00119645	-0.0015756	NA	0.0135845	NA	NA	NA	NA
GH5_54	CRC	-0.00163747	0.000696709	0.0187585	6	0	1.70285e-06	0.965531	0	1	30.4173	24.3009	25.0632	6.06981	5.18132	8.96748	1	0.359403	-0.00170868	-0.00120915	-0.00241795	-0.00251816	-0.00101348	-0.000139693	NA	NA	NA	NA	NA	NA
GH48	CRC	-0.00112831	0.000453705	0.0128866	6	0	8.37573e-07	0.504084	0	1	7.30433	13.8235	57.278	6.17868	9.8714	5.54412	1	0.338065	-0.00256359	-0.000605183	-0.00138588	-0.00246614	0.00119445	-0.000525435	NA	NA	0.0212637	NA	NA	NA
GT10	CRC	0.00170919	0.000731003	0.0193795	6	3.44028e-07	1.95802e-06	0.307483	10.5016	1.11734	15.072	14.4732	28.9316	23.409	11.39	6.72417	1	0.359403	0.00328972	0.00466085	0.000904198	0.00171465	-0.0010643	-4.4087e-05	NA	0.0117778	NA	NA	NA	NA
PL1_1	CRC	0.0018102	0.000914348	0.049115	1	NA	NA	NA	NA	NA	100	NA	NA	NA	NA	NA	1	0.466022	0.0018102	NA	NA	NA	NA	NA	0.049115	NA	NA	NA	NA	NA
PL8	CRC	0.00183821	0.000873192	0.0352769	6	0	2.82979e-06	0.847093	0	1	13.5623	14.7301	31.9533	13.3895	18.1173	8.24756	1	0.399349	0.00155109	0.0040194	0.00202722	0.00213604	-0.000264331	0.00181761	NA	NA	NA	NA	NA	NA
GH58	CRC	0.0020037	0.000948902	0.0347211	6	1.26996e-06	3.43668e-06	0.5557	22.3328	1.28754	7.22603	8.47363	15.6185	9.60172	11.4407	47.6394	1	0.399349	0.00285219	0.00506894	0.00320262	0.00419009	0.000790226	0.000787468	NA	NA	NA	NA	NA	NA
AA1	CRC	0.00205267	0.00092644	0.0267155	2	0	2.91773e-06	0.535725	0	1	29.5075	NA	NA	NA	70.4925	NA	1	0.384548	0.00293945	NA	NA	NA	0.00168147	NA	NA	NA	NA	NA	NA	NA
GH13_8	CRC	0.0021085	0.00103806	0.0422344	6	6.01277e-07	3.85238e-06	0.308132	8.88147	1.09747	9.3493	15.1977	29.185	31.6542	7.61734	6.99652	1	0.420284	-0.000317982	0.00670864	0.00151841	0.00275618	-0.000117484	-0.00268663	NA	0.00925769	NA	NA	NA	NA
PL29	CRC	0.00375287	0.00170838	0.0280391	6	4.45557e-06	1.09769e-05	0.223345	25.5293	1.34281	12.456	18.4826	22.4381	19.0437	12.9774	14.6022	1	0.384548	-0.0052216	0.00757668	0.00477994	0.00701937	0.00153931	0.00269731	NA	0.0257527	NA	0.0355457	NA	NA
GH43_3	CRC	0.00439865	0.00190407	0.0208813	6	8.52097e-06	1.3562e-05	0.138675	39.9464	1.66518	16.9021	16.7684	22.8948	18.5346	16.0628	8.83721	1	0.370415	-0.00244899	0.0102457	0.00554947	0.00494256	0.00698825	-0.00242825	NA	0.00522488	0.0407855	NA	NA	NA
GT30	CRC	0.00473462	0.00206705	0.0219914	6	0	1.58279e-05	0.578306	0	1	17.105	12.2911	31.1888	19.105	10.3666	9.94357	1	0.373853	-0.00249606	0.00644838	0.00793547	0.00626183	0.00717131	-0.000459858	NA	NA	0.0325974	NA	NA	NA
GT1	CRC	0.00566284	0.00254796	0.0262497	6	0	2.42315e-05	0.442026	0	1	15.8388	11.089	41.6138	6.26794	12.9292	12.2612	1	0.384548	0.015328	-0.00318339	0.00694972	0.00842605	-0.000128717	0.00150487	0.0175908	NA	NA	NA	NA	NA
GH123	CRC	0.00586662	0.00241287	0.0150412	6	0	2.15198e-05	0.534069	0	1	15.9569	14.8642	32.8132	16.214	13.4284	6.72334	1	0.338065	0.00143087	0.00659014	0.00897663	0.00654671	-0.00308072	0.0158465	NA	NA	0.0336504	NA	NA	NA
GH89	CRC	0.00693164	0.00308578	0.0246836	6	9.26849e-06	3.51431e-05	0.272097	16.0442	1.1911	17.9079	14.3292	30.1962	19.1706	8.81495	9.58109	1	0.384548	0.0105324	0.0159964	0.00324033	0.0120834	0.0051649	-0.0104044	NA	0.0359089	NA	NA	NA	NA
GH104	CRC	0.00706001	0.00331715	0.0333095	6	0	4.07437e-05	0.674649	0	1	9.99491	4.54669	43.3215	10.6877	14.6461	16.8031	1	0.399349	0.00634168	0.0132241	0.00172982	0.0203687	0.0103303	0.00824602	NA	NA	NA	0.0472247	NA	NA
CBM50	CRC	0.0133288	0.00443997	0.00268213	6	1.31176e-05	7.29471e-05	0.377968	10.6692	1.11944	17.8133	15.6886	35.7322	8.32016	12.6009	9.84481	1	0.0994825	0.0209334	0.00557781	0.00740033	0.0380933	0.00665097	0.0210566	0.0352965	NA	NA	0.0123119	NA	NA
GT9	CRC	0.015607	0.00339864	4.3871e-06	6	0	4.30872e-05	0.524738	0	1	15.0895	13.5132	37.3123	14.5718	10.7873	8.72598	0.00178993	0.000894967	0.00577449	0.0145722	0.0175553	0.0279996	0.0156965	0.00507662	NA	NA	0.00171696	0.00215132	NA	NA
GH24	CRC	0.0288531	0.0094781	0.00233308	6	9.99036e-05	0.000328253	0.408849	18.4049	1.22556	20.8097	18.7867	31.3401	7.58175	12.6232	8.85852	0.951896	0.0951896	0.0435798	0.0216424	0.00925849	0.0711727	0.0459525	0.0182873	0.0176688	NA	NA	0.0329455	NA	NA
Footnote: CRC, Colorectal cancer; CAZy, Carbohydrate-active enzymes.
